# Supplementary material for: Induction and recovery of copy number variation in banana through gamma irradiation and low‐coverage whole‐genome sequencing
Source: Plant Biotechnol J. 2018 Mar 24;16(9):1644–53. doi: 10.1111/pbi.12901 (PMC6097122; doi:10.1111/pbi.12901)
Supplement: Supplementary file 2 — Table S1 Raw read coverage statistics for cultivar ‘Novaria’ and cultivar ‘Grande Naine’. Table S2 Raw data from qPCR. Table S3 Annotated genes in the region of validated CNV regions in the ‘Novaria’ mutant cultivar. Table S4 Blast2GO results for regions of CNV in mutant ‘Novaria’ cultivar. Table S5 Raw read coverage statistics for cultivar ‘Williams’. Table S6 qPCR primer sequences. [file PBI-16-1644-s001.xlsx]

## Sheet: Cover
Supplemental tables for:
Induction and recovery of copy number variation in banana through gamma irradiation and low coverage whole genome sequencing
Sneha Datta, Joanna Jankowicz-Cieslak, Stephan Nielen, Ivan Ingelbrecht, and Bradley J. Till

## Sheet: Table S1
Table S1: Raw read coverage statistics for cultivar 'Novaria' and cultivar 'Grande Naine'
Sample	Total # reads	Total # mapped (%)	Mean coverage
GN1	7482663	7,081,006 (94.63)	3.41
GN2	6954901	6,619,386 (95.18)	3.47
GN3	6319958	6,137,139 (97.11)	3.27
GN4	4801354	4,306,249 (89.69)	2.2
N1	6980625	6,799,645 (97.41)	3.11
N2	5825307	5,641,785 (96.85)	2.86
N3	6755870	6,399,678 (94.73)	3.33
N4	4917649	4,606,238 (92.65)	2.36

## Sheet: Table S2
Table S2:	Raw data from qPCR
Excel Analysed Data Export
Copyright (c) 2013 QIAGEN GmbH. All Rights Reserved.
File	Banana GN Novaria 10ng chr5 chr 10 CNV.rex
Date	10/6/2016
Machine Serial No	1211126
Channel	Gain
Green	10
Yellow	5
Orange	5
Red	5
Crimson	7
HRM	7
Channel	Threshold
Cycling A.Green (Page 1)	0.4774
Quantitative analysis of Cycling A.Green (Page 1)
No.	Color	Name	Type	Ct	Ct Comment	Given Conc (copies/ml)	Calc Conc (copies/ml)	% Var	Rep. Ct	Rep. Ct Std. Dev.	Rep. Ct (95% CI)	Rep. Calc. Conc.	Rep. Calc. Conc. (95% CI)
1	255	Standard 1	Standard	8.21		20	11.255	0.437	8.01	0.28		12.9845	[2.9635 , 56.8907]
2	51400	Standard 1	Standard	7.81		20	14.9798	0.251
3	16711680	Standard 2	Standard	9.84		2	3.4981	0.749	9.8	0.06		3.6095	[1.0402 , 12.5249]
4	8388736	Standard 2	Standard	9.76		2	3.7245	0.862
5	16744703	Standard 3	Standard	13.98		0.2	0.1825	0.087	14.15	0.24		0.1619	[0.0655 , 0.4003]
6	16744448	Standard 3	Standard	14.32		0.2	0.1435	0.282
7	8421376	Standard 4	Standard	16.32		0.02	0.0343	0.716	16.82	0.71		0.024	[0.0091 , 0.0633]
8	8421631	Standard 4	Standard	17.33		0.02	0.0167	0.163
9	1677088	Standard 5	Standard	20.07		0.002	0.0024	0.176	20.2	0.18		0.0021	[0.0006 , 0.0080]
10	16711935	Standard 5	Standard	20.33		0.002	0.002	0.02
11	197379	Standard 6	Standard	24.08		0.0002	0.0001	0.328	24.08			0.0001	[0.0000 , 0.0009]
12	13158400	NTC	NTC	29			0		29			0	[0.0000 , 0.0002]
13	8504538	G2_P3_4	Unknown	19.22			0.0043		19.27	0.2	[18.77 , 19.78]	0.0042	[0.0005 , 0.0340]
14	8510085	G2_P3_4	Unknown	19.5			0.0036
15	13491072	G2_P3_4	Unknown	19.1			0.0047
16	14395776	G2_P9_10	Unknown	19.33			0.004		19.33	0.02	[19.27 , 19.38]	0.004	[0.0005 , 0.0328]
17	14450322	G2_P9_10	Unknown	19.35			0.004
18	14515654	G2_P9_10	Unknown	19.3			0.0041
19	11403264	G2_P33_34	Unknown	19.02			0.005		19	0.03	[18.91 , 19.08]	0.0051	[0.0006 , 0.0407]
20	11338136	G2_P33_34	Unknown	19.01			0.005
21	6553774	G2_P33_34	Unknown	18.96			0.0052
22	14013909	G2_P35_36	Unknown	18.94			0.0053		18.94	0.01	[18.90 , 18.97]	0.0053	[0.0007 , 0.0423]
23	12566463	G2_P35_36	Unknown	18.95			0.0052
24	9803157	G2_P35_36	Unknown	18.92			0.0054
25	51400	G2_P47_48	Unknown	19.04			0.0049		19.24	0.26	[18.61 , 19.88]	0.0043	[0.0005 , 0.0346]
26	16711680	G2_P47_48	Unknown	19.16			0.0045
27	8388736	G2_P47_48	Unknown	19.53			0.0035
28	16744703	N1_P3_4	Unknown	20.5			0.0017		20.45	0.06	[20.31 , 20.59]	0.0018	[0.0002 , 0.0160]
29	16744448	N1_P3_4	Unknown	20.45			0.0018
30	8421376	N1_P3_4	Unknown	20.39			0.0019
31	8421631	N1_P9_10	Unknown	28.68			0.0019		23.12	4.82	[11.14 , 35.09]	0.0003	[0.0000 , 0.0030]
32	1677088	N1_P9_10	Unknown	20.38			0.0019
33	16711935	N1_P9_10	Unknown	20.29			0.002
34	14450322	N1_P33_34	Unknown	20.71			0.0015		20.65	0.06	[20.50 , 20.79]	0.0016	[0.0002 , 0.0141]
35	14515654	N1_P33_34	Unknown	20.62			0.0016
36	11893982	N1_P33_34	Unknown	20.61			0.0016
37	174	N1_P35_36	Unknown	19.88			0.0027		19.9	0.05	[19.79 , 20.01]	0.0027	[0.0003 , 0.0227]
38	96685	N1_P35_36	Unknown	19.95			0.0026
39	109955	N1_P35_36	Unknown	19.87			0.0027
40	11338136	N1_P47_48	Unknown	19.98			0.0025		19.98	0.02	[19.94 , 20.02]	0.0025	[0.0003 , 0.0215]
41	6553774	N1_P47_48	Unknown	19.97			0.0025
42	14013909	N1_P47_48	Unknown	20			0.0025
43	12566463	G2_P_49_50	Unknown	19.15			0.0045		19.1	0.07		0.0047	[0.0004 , 0.0529]
44	9803157	G2_P_49_50	Unknown	19.05			0.0049
45	7697781	G2_P_55_56	Unknown	19.18			0.0044		19.21	0.04		0.0044	[0.0004 , 0.0492]
46	5526612	G2_P_55_56	Unknown	19.24			0.0043
47	255	G2_P_59_60	Unknown	19.28			0.0041		19.23	0.07		0.0043	[0.0004 , 0.0484]
48	51400	G2_P_59_60	Unknown	19.18			0.0044
49	16711680	N1_P_49_50	Unknown	19.88			0.0027		20.01	0.18		0.0025	[0.0002 , 0.0291]
50	8388736	N1_P_49_50	Unknown	20.14			0.0022
51	16744703	N1_P_55_56	Unknown	20.41			0.0019		20.49	0.12		0.0017	[0.0001 , 0.0214]
52	16744448	N1_P_55_56	Unknown	20.57			0.0016
53	8421376	N1_P_59_60	Unknown	20.84			0.0014		20.83	0		0.0014	[0.0001 , 0.0171]
54	8421631	N1_P_59_60	Unknown	20.83			0.0014

## Sheet: Table S3
Table S3: Annotated genes in the region of validated CNV regions in the mutant cultivar 'Novaria'.
Query Name	Chromosome	Start	End	Function
Ma01_p22870.1	chr01	26130312	26137815	Ma01_g22870~ SNF1-related protein kinase regulatory subunit gamma-1-like~ unknown_gene~ missing_functional_completeness
Ma01_p22880.1	chr01	26160175	26165851	Ma01_g22880~ 14 kDa zinc-binding protein~ unknown_gene~ missing_functional_completeness
Ma01_p22910.1	chr01	26243698	26247356	Ma01_g22910~ uncharacterized LOC103973249~ unknown_gene~ missing_functional_completeness
Ma01_p22950.1	chr01	26295718	26298250	Ma01_g22950~ CBS domain-containing protein CBSX6-like~ unknown_gene~ missing_functional_completeness
Ma01_p22960.1	chr01	26323410	26324374	Ma01_g22960~ Hypothetical protein~ unknown_gene~ missing_functional_completeness
Ma01_p22970.1	chr01	26338377	26339077	Ma01_g22970~ Hypothetical protein~ unknown_gene~ missing_functional_completeness
Ma01_p22980.1	chr01	26340694	26345543	Ma01_g22980~ Hypothetical protein~ MDN1~ missing_functional_completeness
Ma01_p23000.1	chr01	26376209	26377329	Ma01_g23000~ cell division cycle 20.2, cofactor of APC complex-like~ unknown_gene~ missing_functional_completeness
Ma01_p23020.1	chr01	26384739	26385961	Ma01_g23020~ Hypothetical protein~ unknown_gene~ missing_functional_completeness
Ma01_p22890.1	chr01	26179127	26188521	Ma01_g22890~ Hypothetical protein~ GAM1~ missing_functional_completeness
Ma01_p22900.1	chr01	26209918	26232993	Ma01_g22900~ Putative zinc finger, C3HC4 type domain containing protein, expressed~ ATL3~ complete
Ma01_p22920.1	chr01	26248314	26250020	Ma01_g22920~ pentatricopeptide repeat-containing protein At5g15010, mitochondrial~ unknown_gene~ missing_functional_completeness
Ma01_p22930.1	chr01	26251856	26288378	Ma01_g22930~ uncharacterized LOC103973252, transcript variant X2~ unknown_gene~ missing_functional_completeness
Ma01_p22930.2	chr01	26251856	26288378	Ma01_g22930~ uncharacterized LOC103973252, transcript variant X2~ unknown_gene~ missing_functional_completeness
Ma01_p22940.1	chr01	26289371	26293363	Ma01_g22940~ uncharacterized protein At3g27210, transcript variant X1~ unknown_gene~ missing_functional_completeness
Ma01_p22940.2	chr01	26289371	26293363	Ma01_g22940~ uncharacterized protein At3g27210, transcript variant X1~ unknown_gene~ missing_functional_completeness
Ma01_p22990.1	chr01	26347148	26357185	Ma01_g22990~ vacuolar-processing enzyme-like~ unknown_gene~ missing_functional_completeness
Ma01_p22860.1	chr01	26035748	26107543	Ma01_g22860~ uncharacterized LOC103973245~ unknown_gene~ missing_functional_completeness
Ma02_p00080.1	chr02	1029815	1036623	Ma02_g00080~ bifunctional epoxide hydrolase 2-like~ unknown_gene~ missing_functional_completeness
Ma02_p00090.1	chr02	1039256	1059914	Ma02_g00090~ uncharacterized LOC103973596~ unknown_gene~ missing_functional_completeness
Ma05_p18680.1	chr05	24432428	24467277	Ma05_g18680~ malonyl-CoA decarboxylase, mitochondrial, transcript variant X3~ unknown_gene~ missing_functional_completeness
Ma05_p18680.2	chr05	24432428	24467245	Ma05_g18680~ malonyl-CoA decarboxylase, mitochondrial, transcript variant X3~ unknown_gene~ missing_functional_completeness
Ma05_p18680.3	chr05	24432428	24467277	Ma05_g18680~ malonyl-CoA decarboxylase, mitochondrial, transcript variant X3~ unknown_gene~ missing_functional_completeness
Ma05_p18690.1	chr05	24589384	24597573	Ma05_g18690~ cullin-3A-like~ unknown_gene~ missing_functional_completeness
Ma05_p18700.1	chr05	24598529	24606036	Ma05_g18700~ FAM203 family protein DDB_G0276861, transcript variant X1~ unknown_gene~ missing_functional_completeness
Ma05_p18700.2	chr05	24598529	24606036	Ma05_g18700~ FAM203 family protein DDB_G0276861, transcript variant X1~ unknown_gene~ missing_functional_completeness
Ma05_p18710.1	chr05	24607979	24608917	Ma05_g18710~ myb-related protein 306-like~ unknown_gene~ missing_functional_completeness
Ma05_p18720.1	chr05	24617522	24627939	Ma05_g18720~ non-specific lipid-transfer protein-like protein At2g13820~ unknown_gene~ missing_functional_completeness
Ma05_p18730.1	chr05	24627955	24628077	Ma05_g18730~ Putative Pollen allergen Che a 1~ MGS1~ fragment
Ma05_p18740.1	chr05	24628439	24630226	Ma05_g18740~ pentatricopeptide repeat-containing protein At1g08070-like~ unknown_gene~ missing_functional_completeness
Ma05_p18750.1	chr05	24900919	24903546	Ma05_g18750~ copper-transporting ATPase PAA1, chloroplastic-like~ unknown_gene~ missing_functional_completeness
Ma05_p18760.1	chr05	25104611	25113261	Ma05_g18760~ calmodulin-binding transcription activator 2-like, transcript variant X1~ unknown_gene~ missing_functional_completeness
Ma05_p18760.2	chr05	25104611	25113261	Ma05_g18760~ calmodulin-binding transcription activator 2-like, transcript variant X1~ unknown_gene~ missing_functional_completeness
Ma05_p18760.3	chr05	25104611	25113261	Ma05_g18760~ calmodulin-binding transcription activator 2-like, transcript variant X1~ unknown_gene~ missing_functional_completeness
Ma05_p18760.4	chr05	25104611	25113261	Ma05_g18760~ calmodulin-binding transcription activator 2-like, transcript variant X1~ unknown_gene~ missing_functional_completeness
Ma05_p18760.5	chr05	25104611	25113261	Ma05_g18760~ calmodulin-binding transcription activator 2-like, transcript variant X1~ unknown_gene~ missing_functional_completeness
Ma05_p18770.1	chr05	25258097	25260110	Ma05_g18770~ polyadenylate-binding protein 2-like, transcript variant X3~ unknown_gene~ missing_functional_completeness
Ma05_p18770.2	chr05	25258097	25260110	Ma05_g18770~ polyadenylate-binding protein 2-like, transcript variant X3~ unknown_gene~ missing_functional_completeness
Ma05_p18770.3	chr05	25258097	25260110	Ma05_g18770~ polyadenylate-binding protein 2-like, transcript variant X3~ unknown_gene~ missing_functional_completeness
Ma05_p18780.1	chr05	25330526	25342912	Ma05_g18780~ somatic embryogenesis receptor kinase 1-like~ unknown_gene~ missing_functional_completeness
Ma05_p18790.1	chr05	25344966	25349468	Ma05_g18790~ chaperone protein dnaJ 20, chloroplastic~ unknown_gene~ missing_functional_completeness
Ma05_p18800.1	chr05	25375150	25382077	Ma05_g18800~ probable aldo-keto reductase 2~ unknown_gene~ missing_functional_completeness
Ma05_p18810.1	chr05	25412169	25412646	Ma05_g18810~ IN2-2 protein-like~ unknown_gene~ missing_functional_completeness
Ma05_p18820.1	chr05	25453418	25453531	Ma05_g18820~ oxidoreductase, aldo/keto reductase family protein, putative, expressed~ unknown_gene~ fragment
Ma05_p18830.1	chr05	25456549	25457069	Ma05_g18830~ IN2-2 protein-like~ unknown_gene~ missing_functional_completeness
Ma05_p18840.1	chr05	25483756	25495291	Ma05_g18840~ uncharacterized protein At3g49140-like, transcript variant X3~ unknown_gene~ missing_functional_completeness
Ma05_p18840.2	chr05	25483756	25495291	Ma05_g18840~ uncharacterized protein At3g49140-like, transcript variant X3~ unknown_gene~ missing_functional_completeness
Ma05_p18840.3	chr05	25483756	25495291	Ma05_g18840~ uncharacterized protein At3g49140-like, transcript variant X3~ unknown_gene~ missing_functional_completeness
Ma05_p18850.1	chr05	25496940	25497044	Ma05_g18850~ Putative Phospholipase B-like protein F~ plbF~ fragment
Ma05_p18860.1	chr05	25497051	25497790	Ma05_g18860~ NAD dependent epimerase/dehydratase family protein, putative, expressed~ arnA~ fragment
Ma05_p18870.1	chr05	25507236	25508307	Ma05_g18870~ Putative Bifunctional polymyxin resistance protein ArnA~ arnA~ fragment
Ma05_p18880.1	chr05	25508324	25508552	Ma05_g18880~ NAD dependent epimerase/dehydratase family protein, putative, expressed~ unknown_gene~ fragment
Ma05_p18890.1	chr05	25509894	25530568	Ma05_g18890~ peptidyl-prolyl cis-trans isomerase CYP21-4-like, transcript variant X1~ unknown_gene~ missing_functional_completeness
Ma05_p18890.2	chr05	25509894	25530568	Ma05_g18890~ peptidyl-prolyl cis-trans isomerase CYP21-4-like, transcript variant X1~ unknown_gene~ missing_functional_completeness
Ma05_p18900.1	chr05	25534857	25538594	Ma05_g18900~ glucomannan 4-beta-mannosyltransferase 9-like, transcript variant X1~ unknown_gene~ missing_functional_completeness
Ma05_p18900.2	chr05	25534857	25538594	Ma05_g18900~ glucomannan 4-beta-mannosyltransferase 9-like, transcript variant X1~ unknown_gene~ missing_functional_completeness
Ma05_p18910.1	chr05	25545154	25545876	Ma05_g18910~ peroxiredoxin-2E-1, chloroplastic-like~ unknown_gene~ missing_functional_completeness
Ma05_p18920.1	chr05	25547349	25553529	Ma05_g18920~ heat stress transcription factor A-2b-like~ unknown_gene~ missing_functional_completeness
Ma05_p18930.1	chr05	25554416	25557156	Ma05_g18930~ Hypothetical protein~ SPBC23E6.02~ missing_functional_completeness
Ma05_p18940.1	chr05	25560684	25562601	Ma05_g18940~ putative SWI/SNF-related matrix-associated actin-dependent regulator of chromatin subfamily A member 3-like 2~ unknown_gene~ missing_functional_completeness
Ma05_p18950.1	chr05	25565061	25565570	Ma05_g18950~ uncharacterized LOC103974516~ unknown_gene~ missing_functional_completeness
Ma05_p18960.1	chr05	25665077	25724693	Ma05_g18960~ WASH complex subunit strumpellin homolog~ unknown_gene~ missing_functional_completeness
Ma05_p18970.1	chr05	25743134	25747111	Ma05_g18970~ uncharacterized protein At3g15000, mitochondrial-like, transcript variant X1~ unknown_gene~ missing_functional_completeness
Ma05_p18970.2	chr05	25743134	25747111	Ma05_g18970~ uncharacterized protein At3g15000, mitochondrial-like, transcript variant X1~ unknown_gene~ missing_functional_completeness
Ma05_p18980.1	chr05	25838749	25839593	Ma05_g18980~ glutathione S-transferase PARB-like~ unknown_gene~ missing_functional_completeness
Ma05_p18990.1	chr05	25849804	25852500	Ma05_g18990~ uncharacterized LOC103985295~ unknown_gene~ missing_functional_completeness
Ma05_p19000.1	chr05	25898742	25899958	Ma05_g19000~ Hypothetical protein~ NIP1~ missing_functional_completeness
Ma05_p19010.1	chr05	25905025	25906061	Ma05_g19010~ Uncharacterized protein~ unknown_gene~ complete
Ma05_p19020.1	chr05	25907516	25908796	Ma05_g19020~ chalcone synthase~ unknown_gene~ complete
Ma05_p19030.1	chr05	25910239	25911234	Ma05_g19030~ bZIP transcription factor, putative, expressed~ ABF3~ complete
Ma05_p19040.1	chr05	25915714	25923791	Ma05_g19040~ Putative uncharacterized protein~ ERGA_CDS_01260~ complete
Ma05_p19050.1	chr05	25924640	25932834	Ma05_g19050~ phytosulfokine receptor 1-like~ unknown_gene~ missing_functional_completeness
Ma05_p19060.1	chr05	25933067	25934254	Ma05_g19060~ phytosulfokine receptor 1-like~ unknown_gene~ missing_functional_completeness
Ma05_p19070.1	chr05	26005254	26006504	Ma05_g19070~ phytosulfokine receptor 1-like~ unknown_gene~ missing_functional_completeness
Ma05_p19080.1	chr05	26071437	26089094	Ma05_g19080~ phosphatidylinositol 4-phosphate 5-kinase 6-like~ unknown_gene~ missing_functional_completeness
Ma05_p19090.1	chr05	26118327	26159605	Ma05_g19090~ uncharacterized LOC103985144, transcript variant X2~ unknown_gene~ missing_functional_completeness
Ma05_p19090.2	chr05	26118327	26159330	Ma05_g19090~ uncharacterized LOC103985144, transcript variant X2~ unknown_gene~ missing_functional_completeness
Ma05_p19100.1	chr05	26216708	26226543	Ma05_g19100~ probable ADP-ribosylation factor GTPase-activating protein AGD11~ unknown_gene~ missing_functional_completeness
Ma05_p19110.1	chr05	26228585	26234990	Ma05_g19110~ Hypothetical protein~ JMJD7~ missing_functional_completeness
Ma05_p19120.1	chr05	26363895	26364520	Ma05_g19120~ 30S ribosomal protein 3-1, chloroplastic-like~ unknown_gene~ missing_functional_completeness
Ma05_p19130.1	chr05	26514130	26514628	Ma05_g19130~ Hypothetical protein~ ARF11~ missing_functional_completeness
Ma05_p19140.1	chr05	26536814	26538020	Ma05_g19140~ wall-associated receptor kinase 2-like~ unknown_gene~ missing_functional_completeness
Ma05_p19150.1	chr05	26538739	26539887	Ma05_g19150~ wall-associated receptor kinase 3-like~ unknown_gene~ missing_functional_completeness
Ma05_p19160.1	chr05	26575674	26577795	Ma05_g19160~ regulatory protein NPR6-like~ unknown_gene~ missing_functional_completeness
Ma05_p19170.1	chr05	26687044	26707776	Ma05_g19170~ uncharacterized LOC103985150, transcript variant X1~ unknown_gene~ missing_functional_completeness
Ma05_p19170.2	chr05	26686743	26707776	Ma05_g19170~ uncharacterized LOC103985150, transcript variant X1~ unknown_gene~ missing_functional_completeness
Ma05_p19180.1	chr05	26821288	26851589	Ma05_g19180~ protein OSB3, chloroplastic/mitochondrial-like, transcript variant X3~ unknown_gene~ missing_functional_completeness
Ma05_p19180.2	chr05	26821288	26851589	Ma05_g19180~ protein OSB3, chloroplastic/mitochondrial-like, transcript variant X3~ unknown_gene~ missing_functional_completeness
Ma05_p19180.3	chr05	26821288	26851589	Ma05_g19180~ protein OSB3, chloroplastic/mitochondrial-like, transcript variant X3~ unknown_gene~ missing_functional_completeness
Ma05_p19190.1	chr05	26892447	26897174	Ma05_g19190~ uncharacterized LOC103985153~ unknown_gene~ missing_functional_completeness
Ma05_p19200.1	chr05	26920079	26929774	Ma05_g19200~ 50S ribosomal protein L6, chloroplastic~ unknown_gene~ missing_functional_completeness
Ma05_p19210.1	chr05	27172560	27194823	Ma05_g19210~ uncharacterized LOC103985155~ unknown_gene~ missing_functional_completeness
Ma05_p19220.1	chr05	27289329	27291707	Ma05_g19220~ Putative DIS3-like exonuclease 2~ dis3l2~ fragment
Ma05_p19230.1	chr05	27328316	27329050	Ma05_g19230~ ribonuclease protein, putative, expressed~ SSD1~ fragment
Ma05_p19240.1	chr05	27329409	27334241	Ma05_g19240~ Putative DIS3-like exonuclease 2~ DIS3L2~ fragment
Ma05_p19250.1	chr05	27393640	27394372	Ma05_g19250~ Putative DIS3-like exonuclease 2~ dis3l2~ fragment
Ma05_p19260.1	chr05	27399275	27400026	Ma05_g19260~ ribonuclease protein, putative, expressed~ Dis3l2~ fragment
Ma05_p19270.1	chr05	27404723	27406554	Ma05_g19270~ ribonuclease protein, putative, expressed~ dis3l2~ fragment
Ma05_p19280.1	chr05	27406877	27407685	Ma05_g19280~ ribonuclease protein, putative, expressed~ UL104~ fragment
Ma05_p19290.1	chr05	27418211	27419047	Ma05_g19290~ Putative DIS3-like exonuclease 1~ dis3l~ fragment
Ma05_p19300.1	chr05	27419341	27421297	Ma05_g19300~ ribonuclease protein, putative, expressed~ SPAC2C4.07c~ fragment
Ma05_p19310.1	chr05	27632353	27633882	Ma05_g19310~ 26S protease regulatory subunit 6A-like~ unknown_gene~ missing_functional_completeness
Ma05_p19320.1	chr05	27659238	27660104	Ma05_g19320~ uncharacterized LOC103985157~ unknown_gene~ missing_functional_completeness
Ma05_p19330.1	chr05	27664245	27665192	Ma05_g19330~ probable small nuclear ribonucleoprotein F, transcript variant X1~ unknown_gene~ missing_functional_completeness
Ma05_p19330.2	chr05	27660881	27665192	Ma05_g19330~ probable small nuclear ribonucleoprotein F, transcript variant X1~ unknown_gene~ missing_functional_completeness
Ma05_p19340.1	chr05	27722095	27727766	Ma05_g19340~ protein VERNALIZATION INSENSITIVE 3-like~ unknown_gene~ missing_functional_completeness
Ma05_p19350.1	chr05	27730351	27731907	Ma05_g19350~ protein ASPARTIC PROTEASE IN GUARD CELL 2-like, transcript variant X1~ unknown_gene~ missing_functional_completeness
Ma05_p19360.1	chr05	27739843	27792358	Ma05_g19360~ ABC transporter C family member 13~ unknown_gene~ missing_functional_completeness
Ma05_p19370.1	chr05	27797000	27797986	Ma05_g19370~ Putative Probable WRKY transcription factor 60~ WRKY42~ complete
Ma05_p19380.1	chr05	27799576	27802401	Ma05_g19380~ transcription factor UNE12-like~ unknown_gene~ missing_functional_completeness
Ma05_p19390.1	chr05	27805888	27818530	Ma05_g19390~ probable replication factor C subunit 1, transcript variant X2~ unknown_gene~ missing_functional_completeness
Ma05_p19390.2	chr05	27805888	27818530	Ma05_g19390~ probable replication factor C subunit 1, transcript variant X2~ unknown_gene~ missing_functional_completeness
Ma05_p19400.1	chr05	27828590	27830257	Ma05_g19400~ apolipoprotein D~ unknown_gene~ missing_functional_completeness
Ma05_p19410.1	chr05	27848405	27856845	Ma05_g19410~ Hypothetical protein~ ARR12~ missing_functional_completeness
Ma05_p19420.1	chr05	27859134	27883531	Ma05_g19420~ callose synthase 5-like~ unknown_gene~ missing_functional_completeness
Ma05_p19430.1	chr05	27887648	27898536	Ma05_g19430~ aspartate aminotransferase, chloroplastic-like~ unknown_gene~ missing_functional_completeness
Ma05_p19440.1	chr05	27901605	27902326	Ma05_g19440~ E3 ubiquitin-protein ligase RNF103-like, transcript variant X1~ unknown_gene~ missing_functional_completeness
Ma05_p19440.2	chr05	27901605	27902326	Ma05_g19440~ E3 ubiquitin-protein ligase RNF103-like, transcript variant X1~ unknown_gene~ missing_functional_completeness
Ma05_p19450.1	chr05	27905145	27910118	Ma05_g19450~ uncharacterized LOC103985168~ unknown_gene~ missing_functional_completeness
Ma05_p19460.1	chr05	27911493	27911720	Ma05_g19460~ Hypothetical protein~ unknown_gene~ missing_functional_completeness
Ma05_p19470.1	chr05	27929345	27929658	Ma05_g19470~ Hypothetical protein~ unknown_gene~ missing_functional_completeness
Ma05_p19480.1	chr05	27932357	27940695	Ma05_g19480~ gamma-glutamyltranspeptidase 1-like~ unknown_gene~ missing_functional_completeness
Ma05_p19490.1	chr05	27941710	27947476	Ma05_g19490~ transcription factor TGA1-like, transcript variant X2~ unknown_gene~ missing_functional_completeness
Ma05_p19490.2	chr05	27941710	27945258	Ma05_g19490~ transcription factor TGA1-like, transcript variant X2~ unknown_gene~ missing_functional_completeness
Ma05_p19500.1	chr05	27959197	27961563	Ma05_g19500~ pentatricopeptide repeat-containing protein At2g22070~ unknown_gene~ missing_functional_completeness
Ma05_p19510.1	chr05	27963740	27967381	Ma05_g19510~ membrane-anchored ubiquitin-fold protein 3-like~ unknown_gene~ missing_functional_completeness
Ma05_p19520.1	chr05	27974365	27974952	Ma05_g19520~ uncharacterized LOC103985187~ unknown_gene~ missing_functional_completeness
Ma05_p19530.1	chr05	27975438	27987958	Ma05_g19530~ formation of crista junctions protein 1, transcript variant X2~ unknown_gene~ missing_functional_completeness
Ma05_p19530.2	chr05	27975438	27987958	Ma05_g19530~ formation of crista junctions protein 1, transcript variant X2~ unknown_gene~ missing_functional_completeness
Ma05_p19540.1	chr05	27991820	27994441	Ma05_g19540~ pentatricopeptide repeat-containing protein At1g74600, chloroplastic~ unknown_gene~ missing_functional_completeness
Ma05_p19550.1	chr05	28000411	28002803	Ma05_g19550~ type I inositol 1,4,5-trisphosphate 5-phosphatase CVP2-like~ unknown_gene~ missing_functional_completeness
Ma05_p19560.1	chr05	28003640	28004896	Ma05_g19560~ probable inactive receptor kinase At2g26730~ unknown_gene~ missing_functional_completeness
Ma05_p19570.1	chr05	28006446	28018232	Ma05_g19570~ plastidial lipoyltransferase 2-like, transcript variant X3~ unknown_gene~ missing_functional_completeness
Ma05_p19570.2	chr05	28006502	28018232	Ma05_g19570~ plastidial lipoyltransferase 2-like, transcript variant X3~ unknown_gene~ missing_functional_completeness
Ma05_p19570.3	chr05	28006550	28018232	Ma05_g19570~ plastidial lipoyltransferase 2-like, transcript variant X3~ unknown_gene~ missing_functional_completeness
Ma05_p19570.4	chr05	28006446	28008545	Ma05_g19570~ plastidial lipoyltransferase 2-like, transcript variant X3~ unknown_gene~ missing_functional_completeness
Ma05_p19570.5	chr05	28006550	28018232	Ma05_g19570~ plastidial lipoyltransferase 2-like, transcript variant X3~ unknown_gene~ missing_functional_completeness
Ma05_p19580.1	chr05	28082909	28085141	Ma05_g19580~ uncharacterized glycosyl hydrolase Rv2006/MT2062, putative, expressed~ otsB~ complete
Ma05_p19590.1	chr05	28090260	28098673	Ma05_g19590~ uncharacterized LOC103974098~ unknown_gene~ missing_functional_completeness
Ma05_p19600.1	chr05	28131848	28132547	Ma05_g19600~ uncharacterized LOC103974097~ unknown_gene~ missing_functional_completeness
Ma05_p19610.1	chr05	28135342	28136257	Ma05_g19610~ succinate dehydrogenase [ubiquinone] iron-sulfur subunit 3, mitochondrial-like~ unknown_gene~ missing_functional_completeness
Ma05_p19620.1	chr05	28136495	28139154	Ma05_g19620~ protein spinster homolog 3-like~ unknown_gene~ missing_functional_completeness
Ma05_p19630.1	chr05	28142009	28143079	Ma05_g19630~ transcription factor MYB39-like~ unknown_gene~ missing_functional_completeness
Ma05_p19640.1	chr05	28152598	28155968	Ma05_g19640~ probable protein phosphatase 2C 41~ unknown_gene~ missing_functional_completeness
Ma05_p19650.1	chr05	28164656	28165879	Ma05_g19650~ protein ROOT PRIMORDIUM DEFECTIVE 1, transcript variant X1~ unknown_gene~ missing_functional_completeness
Ma05_p19650.2	chr05	28164656	28165879	Ma05_g19650~ protein ROOT PRIMORDIUM DEFECTIVE 1, transcript variant X1~ unknown_gene~ missing_functional_completeness
Ma05_p19660.1	chr05	28167860	28176146	Ma05_g19660~ probable pectin methyltransferase QUA2~ unknown_gene~ missing_functional_completeness
Ma05_p19670.1	chr05	28190168	28190574	Ma05_g19670~ EPIDERMAL PATTERNING FACTOR-like protein 1~ unknown_gene~ missing_functional_completeness
Ma05_p19680.1	chr05	28192803	28193714	Ma05_g19680~ uncharacterized LOC103974319~ unknown_gene~ missing_functional_completeness
Ma08_p14330.1	chr08	12434324	12434746	Ma08_g14330~ DNA binding protein, putative~ unknown_gene~ fragment
Ma08_p14320.1	chr08	12101932	12106222	Ma08_g14320~ digalactosyldiacylglycerol synthase 2, chloroplastic, transcript variant X1~ unknown_gene~ missing_functional_completeness
Ma08_p14320.2	chr08	12101932	12106222	Ma08_g14320~ digalactosyldiacylglycerol synthase 2, chloroplastic, transcript variant X1~ unknown_gene~ missing_functional_completeness
Ma08_p14350.1	chr08	12472305	12474462	Ma08_g14350~ probable leucine-rich repeat receptor-like protein kinase At1g68400~ unknown_gene~ missing_functional_completeness
Ma08_p14360.1	chr08	12537084	12539264	Ma08_g14360~ uncharacterized LOC103994878~ unknown_gene~ missing_functional_completeness
Ma08_p14380.1	chr08	12565595	12566128	Ma08_g14380~ probable calcium-binding protein CML18, transcript variant X1~ unknown_gene~ missing_functional_completeness
Ma08_p14340.1	chr08	12434027	12471354	Ma08_g14340~ uncharacterized LOC103994882~ unknown_gene~ missing_functional_completeness
Ma08_p14370.1	chr08	12540751	12556917	Ma08_g14370~ alpha/beta hydrolase domain-containing protein 17B-like~ unknown_gene~ missing_functional_completeness
Ma08_p17300.1	chr08	24248120	24248920	Ma08_g17300~ uncharacterized LOC103973972~ unknown_gene~ missing_functional_completeness
Ma08_p17280.1	chr08	24195848	24197735	Ma08_g17280~ pollen-specific protein C13-like~ unknown_gene~ missing_functional_completeness
Ma08_p17290.1	chr08	24199455	24207347	Ma08_g17290~ uncharacterized LOC103973971~ unknown_gene~ missing_functional_completeness
Ma10_p01990.1	chr10	6101140	6102020	Ma10_g01990~ Hypothetical protein~ unknown_gene~ missing_functional_completeness
Ma10_p02000.1	chr10	6204025	6205471	Ma10_g02000~ uncharacterized LOC104000088~ unknown_gene~ missing_functional_completeness
Ma10_p02010.1	chr10	6207679	6218977	Ma10_g02010~ serine carboxypeptidase 24-like~ unknown_gene~ missing_functional_completeness
Ma10_p03250.1	chr10	12716784	12716951	Ma10_g03250~ Hypothetical protein~ PBC1~ missing_functional_completeness
Ma10_p03270.1	chr10	12877623	12877898	Ma10_g03270~ Hypothetical protein~ BHLH69~ missing_functional_completeness
Ma10_p03260.1	chr10	12861373	12862869	Ma10_g03260~ U-box domain-containing protein 14-like, transcript variant X1~ unknown_gene~ missing_functional_completeness
Ma10_p03260.2	chr10	12861373	12862869	Ma10_g03260~ U-box domain-containing protein 14-like, transcript variant X1~ unknown_gene~ missing_functional_completeness
Ma10_p03240.1	chr10	12686421	12714993	Ma10_g03240~ uncharacterized LOC103999820~ unknown_gene~ missing_functional_completeness
Ma10_p03290.1	chr10	13057936	13059465	Ma10_g03290~ uncharacterized LOC103974149~ unknown_gene~ missing_functional_completeness
Ma10_p03310.1	chr10	13144072	13146932	Ma10_g03310~ probable phytol kinase 2, chloroplastic~ unknown_gene~ missing_functional_completeness
Ma10_p03330.1	chr10	13310719	13312081	Ma10_g03330~ Hypothetical protein~ AMT2-2~ missing_functional_completeness
Ma10_p03340.1	chr10	13321039	13324097	Ma10_g03340~ neural Wiskott-Aldrich syndrome protein, transcript variant X1~ unknown_gene~ missing_functional_completeness
Ma10_p03340.2	chr10	13320708	13324097	Ma10_g03340~ neural Wiskott-Aldrich syndrome protein, transcript variant X1~ unknown_gene~ missing_functional_completeness
Ma10_p03320.1	chr10	13147740	13150326	Ma10_g03320~ mRNA turnover protein 4 homolog, transcript variant X2~ unknown_gene~ missing_functional_completeness
Ma10_p03320.2	chr10	13147740	13150326	Ma10_g03320~ mRNA turnover protein 4 homolog, transcript variant X2~ unknown_gene~ missing_functional_completeness
Ma10_p03300.1	chr10	13087649	13105413	Ma10_g03300~ diphthine--ammonia ligase, transcript variant X2~ unknown_gene~ missing_functional_completeness
Ma10_p03300.2	chr10	13087649	13105413	Ma10_g03300~ diphthine--ammonia ligase, transcript variant X2~ unknown_gene~ missing_functional_completeness
Ma11_p11160.1	chr11	12536574	12537749	Ma11_g11160~ UPF0496 protein 1-like~ unknown_gene~ missing_functional_completeness
Ma11_p11170.1	chr11	12542657	12547973	Ma11_g11170~ UDP-galactose transporter 2-like~ unknown_gene~ missing_functional_completeness
Ma11_p11180.1	chr11	12549396	12551245	Ma11_g11180~ allergen Ara h 1, clone P41B-like~ unknown_gene~ missing_functional_completeness
Ma11_p11190.1	chr11	12551849	12566397	Ma11_g11190~ probable protein phosphatase 2C 55, transcript variant X1~ unknown_gene~ missing_functional_completeness
Ma11_p11190.2	chr11	12551849	12566397	Ma11_g11190~ probable protein phosphatase 2C 55, transcript variant X1~ unknown_gene~ missing_functional_completeness
Ma11_p11190.3	chr11	12551849	12566397	Ma11_g11190~ probable protein phosphatase 2C 55, transcript variant X1~ unknown_gene~ missing_functional_completeness
Ma11_p11200.1	chr11	12568247	12594670	Ma11_g11200~ uncharacterized LOC103973344, transcript variant X1~ unknown_gene~ missing_functional_completeness
Ma11_p11200.2	chr11	12568247	12594670	Ma11_g11200~ uncharacterized LOC103973344, transcript variant X1~ unknown_gene~ missing_functional_completeness
Ma11_p11210.1	chr11	12616205	12620619	Ma11_g11210~ GRF1-interacting factor 2-like~ unknown_gene~ missing_functional_completeness
Ma11_p11220.1	chr11	12660787	12670923	Ma11_g11220~ protein STRUBBELIG-RECEPTOR FAMILY 6-like~ unknown_gene~ missing_functional_completeness
Ma11_p11230.1	chr11	12672563	12687751	Ma11_g11230~ vacuolar cation/proton exchanger 2-like~ unknown_gene~ missing_functional_completeness
Ma11_p11240.1	chr11	12691305	12704353	Ma11_g11240~ pectinesterase 31~ unknown_gene~ missing_functional_completeness

## Sheet: Table S4
Table S4: Blast2GO results for regions of CNV in mutant cultivar 'Novaria'
Tags	SeqName	Description	Length	#Hits	e-Value	sim mean	#GO	GO IDs	GO Names	Enzyme Codes	Enzyme Names	InterPro IDs	InterPro GO IDs	InterPro GO Names
[INTERPRO, BLASTED, MAPPED]	Ma11_g11180	vicilin-like seed storage At2g18540	1850	20	1.47971e-134	71.5	1	F:GO:0045735	F:nutrient reservoir activity			PTHR31189 (PANTHER); PTHR31189:SF7 (PANTHER)	no GO terms	no GO terms
[INTERPRO, BLASTED, MAPPED, ANNOTATED]	Ma11_g11200	PREDICTED: uncharacterized protein LOC103993628	26767	20	0	67.95	1	F:GO:0005488	F:binding			IPR007021 (PFAM); PTHR32166 (PANTHER); PTHR32166:SF22 (PANTHER); IPR012337 (SUPERFAMILY)	no GO terms	no GO terms
[INTERPRO, BLASTED, MAPPED, ANNOTATED]	Ma11_g11220	STRUBBELIG-RECEPTOR FAMILY 6-like	10808	20	9.45971e-47	90.95	4	F:GO:0005524; C:GO:0016021; F:GO:0004672; P:GO:0006468	F:ATP binding; C:integral component of membrane; F:protein kinase activity; P:protein phosphorylation			no IPS match	no IPS match	no IPS match
[INTERPRO, BLASTED, MAPPED, ANNOTATED]	Ma11_g11190	reverse transcriptase	15299	20	0	69.2	3	F:GO:0003676; F:GO:0008270; P:GO:0015074	F:nucleic acid binding; F:zinc ion binding; P:DNA integration			IPR000953 (SMART); IPR021109 (G3DSA:2.40.70.GENE3D); G3DSA:3.30.70.270 (GENE3D); G3DSA:3.30.70.270 (GENE3D); IPR001584 (PFAM); G3DSA:2.40.50.40 (GENE3D); G3DSA:3.10.10.10 (GENE3D); IPR023780 (PFAM); G3DSA:1.20.5.1070 (GENE3D); IPR000477 (PFAM); PF13975 (PFAM); IPR005162 (PFAM); IPR036397 (G3DSA:3.30.420.GENE3D); IPR036875 (G3DSA:4.10.60.GENE3D); mobidb-lite (MOBIDB_LITE); mobidb-lite (MOBIDB_LITE…	F:GO:0003676; F:GO:0008270; P:GO:0015074	F:nucleic acid binding; F:zinc ion binding; P:DNA integration
[INTERPRO, BLASTED, MAPPED, ANNOTATED]	Ma11_g11160	UPF0496 1	1621	20	0	85.5	1	C:GO:0016021	C:integral component of membrane			IPR007749 (PFAM); mobidb-lite (MOBIDB_LITE); PTHR31113 (PANTHER); PTHR31113:SF14 (PANTHER)	no GO terms	no GO terms
[INTERPRO, BLASTED, MAPPED]	Ma11_g11210	GRF1-interacting factor 2	4791	20	1.41093e-52	78.75	7	P:GO:0008283; C:GO:0005634; F:GO:0005515; F:GO:0003713; P:GO:0006351; P:GO:0048366; P:GO:0006355	P:cell proliferation; C:nucleus; F:protein binding; F:transcription coactivator activity; P:transcription, DNA-templated; P:leaf development; P:regulation of transcription, DNA-templated			mobidb-lite (MOBIDB_LITE); PTHR23107 (PANTHER); PTHR23107:SF8 (PANTHER)	no GO terms	no GO terms
[INTERPRO, BLASTED, MAPPED, ANNOTATED]	Ma11_g11230	vacuolar cation proton exchanger 3-like	17473	20	1.09614e-65	91.05	10	F:GO:0005524; F:GO:0008270; C:GO:0016021; P:GO:0070588; P:GO:0009069; F:GO:0004674; F:GO:0030246; P:GO:0006468; F:GO:0015369; P:GO:0006885	F:ATP binding; F:zinc ion binding; C:integral component of membrane; P:calcium ion transmembrane transport; P:serine family amino acid metabolic process; F:protein serine/threonine kinase activity; F:carbohydrate binding; P:protein phosphorylation; F:calcium:proton antiporter activity; P:regulation of pH	EC:2.7.11	Transferring phosphorus-containing groups	no IPS match	no IPS match	no IPS match
[INTERPRO, BLASTED, MAPPED, ANNOTATED]	Ma11_g11240	pectinesterase 31	13356	20	2.62685e-65	87.1	8	P:GO:0045490; P:GO:0050829; C:GO:0005618; F:GO:0045330; P:GO:0005982; P:GO:0042545; P:GO:0005985; F:GO:0030599	P:pectin catabolic process; P:defense response to Gram-negative bacterium; C:cell wall; F:aspartyl esterase activity; P:starch metabolic process; P:cell wall modification; P:sucrose metabolic process; F:pectinesterase activity	EC:3.1.1.11; EC:3.1.1.1	Pectinesterase; Carboxylesterase	IPR012334 (G3DSA:2.160.20.GENE3D); IPR000070 (PFAM); mobidb-lite (MOBIDB_LITE); PTHR31321:SF12 (PANTHER); PTHR31321 (PANTHER); IPR011050 (SUPERFAMILY)	C:GO:0005618; P:GO:0042545; F:GO:0030599	C:cell wall; P:cell wall modification; F:pectinesterase activity
[INTERPRO, BLASTED, MAPPED, ANNOTATED]	Ma11_g11170	UDP-galactose transporter 2-like	5976	20	5.33154e-59	73.25	4	F:GO:0005338; P:GO:0015780; C:GO:0016021; P:GO:1901679	F:nucleotide-sugar transmembrane transporter activity; P:nucleotide-sugar transport; C:integral component of membrane; P:nucleotide transmembrane transport			PTHR44060:SF2 (PANTHER); PTHR44060 (PANTHER)	no GO terms	no GO terms
[INTERPRO, BLASTED, MAPPED, ANNOTATED]	Ma10_g02010	Retrovirus-related Pol poly from transposon TNT 1-94	11418	20	0	76.35	5	F:GO:0016779; F:GO:0046872; F:GO:0004518; F:GO:0008233; P:GO:0006259	F:nucleotidyltransferase activity; F:metal ion binding; F:nuclease activity; F:peptidase activity; P:DNA metabolic process			PTHR44695 (PANTHER); cd09272 (CDD)	no GO terms	no GO terms
[INTERPRO, BLASTED, MAPPED, ANNOTATED]	Ma10_g01990	AP2-like ethylene-responsive transcription factor At1g16060	881	20	1.02047e-11	82.1	7	C:GO:0005634; F:GO:0003677; C:GO:0005667; F:GO:0003700; P:GO:0007275; P:GO:0006355; P:GO:0006355	C:nucleus; F:DNA binding; C:transcription factor complex; F:transcription factor activity, sequence-specific DNA binding; P:multicellular organism development; P:regulation of transcription, DNA-templated; P:regulation of transcription, DNA-templated			IPR036955 (G3DSA:3.30.730.GENE3D); IPR031112 (PANTHER); PTHR32467:SF20 (PANTHER)	F:GO:0003700; P:GO:0007275; P:GO:0006355	F:transcription factor activity, sequence-specific DNA binding; P:multicellular organism development; P:regulation of transcription, DNA-templated
[INTERPRO, BLASTED]	Ma10_g02000	PREDICTED: uncharacterized protein LOC104000088	1840	20	1.78326e-67	65.2						PTHR34807 (PANTHER)	no GO terms	no GO terms
[INTERPRO, BLASTED, MAPPED, ANNOTATED]	Ma10_g03260	U-box domain-containing 12-like	2952	20	0	70.7	1	F:GO:0005515	F:protein binding			IPR000225 (SMART); IPR011989 (G3DSA:1.25.10.GENE3D); PTHR23315:SF59 (PANTHER); PTHR23315 (PANTHER); IPR016024 (SUPERFAMILY)	F:GO:0005515; F:GO:0005488	F:protein binding; F:binding
[INTERPRO, BLASTED, MAPPED]	Ma10_g03270	transcription factor bHLH66	276	20	2.48655e-05	68.35	6	F:GO:0001046; C:GO:0005634; P:GO:0006366; F:GO:0046983; F:GO:0001228; P:GO:0045944	F:core promoter sequence-specific DNA binding; C:nucleus; P:transcription from RNA polymerase II promoter; F:protein dimerization activity; F:transcriptional activator activity, RNA polymerase II transcription regulatory region sequence-specific binding; P:positive regulation of transcription from RNA polymerase II promoter			mobidb-lite (MOBIDB_LITE)	no GO terms	no GO terms
[INTERPRO, BLASTED, MAPPED, ANNOTATED]	Ma10_g03250	proteasome subunit beta type-3	168	20	1.57076e-11	87.9	5	C:GO:0005634; C:GO:0005737; C:GO:0005839; F:GO:0004298; P:GO:0051603	C:nucleus; C:cytoplasm; C:proteasome core complex; F:threonine-type endopeptidase activity; P:proteolysis involved in cellular protein catabolic process	EC:3.4.25	Acting on peptide bonds (peptidases)	PTHR11599:SF104 (PANTHER); PTHR11599 (PANTHER); IPR029055 (SUPERFAMILY)	no GO terms	no GO terms
[INTERPRO, ANNOTATED]	Ma10_g03240		29268				1	F:GO:0005515	F:protein binding			IPR000270 (SMART); G3DSA:3.10.20.90 (GENE3D); IPR000270 (PFAM); mobidb-lite (MOBIDB_LITE); mobidb-lite (MOBIDB_LITE); PTHR45513 (PANTHER); cd06410 (CDD); SSF54277 (SUPERFAMILY)	F:GO:0005515	F:protein binding
[INTERPRO, BLASTED, MAPPED, ANNOTATED]	Ma10_g03300	diphthine--ammonia ligase	18252	20	3.03435e-122	89.8	3	F:GO:0005524; F:GO:0004672; P:GO:0006468	F:ATP binding; F:protein kinase activity; P:protein phosphorylation			IPR030662 (PANTHER)	no GO terms	no GO terms
[INTERPRO, BLASTED, MAPPED, ANNOTATED]	Ma10_g03310	probable phytol kinase chloroplastic	2979	20	4.33722e-47	76	7	P:GO:0048440; P:GO:0009737; F:GO:0052670; F:GO:0052671; C:GO:0016021; F:GO:0052669; P:GO:0016487	P:carpel development; P:response to abscisic acid; F:geraniol kinase activity; F:geranylgeraniol kinase activity; C:integral component of membrane; F:CTP:2-trans,-6-trans-farnesol kinase activity; P:farnesol metabolic process			no IPS match	no IPS match	no IPS match
[INTERPRO, BLASTED, MAPPED, ANNOTATED]	Ma10_g03330	ammonium transporter 2	1363	20	8.1234e-41	82.45	5	F:GO:0008519; C:GO:0005887; P:GO:0015695; P:GO:0072488; P:GO:0019740	F:ammonium transmembrane transporter activity; C:integral component of plasma membrane; P:organic cation transport; P:ammonium transmembrane transport; P:nitrogen utilization			IPR029020 (G3DSA:1.10.3430.GENE3D); IPR024041 (PFAM); PTHR43029:SF16 (PANTHER); PTHR43029 (PANTHER); IPR029020 (SUPERFAMILY)	F:GO:0008519; P:GO:0015696; C:GO:0016020	F:ammonium transmembrane transporter activity; P:ammonium transport; C:membrane
[INTERPRO, BLASTED]	Ma10_g03340	neural Wiskott-Aldrich syndrome isoform X1	3827	20	6.13278e-127	65.7						mobidb-lite (MOBIDB_LITE); mobidb-lite (MOBIDB_LITE); PTHR37258 (PANTHER)	no GO terms	no GO terms
[INTERPRO, BLASTED]	Ma10_g03290	probable linoleate 9S-lipoxygenase 4	1530	20	0	83.4						IPR005162 (PFAM); mobidb-lite (MOBIDB_LITE); mobidb-lite (MOBIDB_LITE); mobidb-lite (MOBIDB_LITE); mobidb-lite (MOBIDB_LITE)	no GO terms	no GO terms
[INTERPRO, BLASTED, MAPPED, ANNOTATED]	Ma10_g03320	mRNA turnover 4 homolog	2874	20	3.74545e-29	88.2	9	F:GO:0003735; P:GO:0002181; P:GO:0000956; C:GO:0022625; P:GO:0006364; C:GO:0005730; F:GO:0070180; P:GO:0000027; C:GO:0030687	F:structural constituent of ribosome; P:cytoplasmic translation; P:nuclear-transcribed mRNA catabolic process; C:cytosolic large ribosomal subunit; P:rRNA processing; C:nucleolus; F:large ribosomal subunit rRNA binding; P:ribosomal large subunit assembly; C:preribosome, large subunit precursor			IPR001790 (PFAM); PTHR21141 (PANTHER); PTHR21141:SF37 (PANTHER); SSF160369 (SUPERFAMILY)	P:GO:0042254; C:GO:0005622	P:ribosome biogenesis; C:intracellular
[INTERPRO, BLASTED, MAPPED, ANNOTATED]	Ma08_g14350	probable leucine-rich repeat receptor kinase At1g68400	2471	20	0	76.65	5	F:GO:0005524; C:GO:0016020; F:GO:0004672; P:GO:0006468; C:GO:0009536	F:ATP binding; C:membrane; F:protein kinase activity; P:protein phosphorylation; C:plastid			IPR032675 (G3DSA:3.80.10.GENE3D); G3DSA:3.30.200.20 (GENE3D); G3DSA:1.20.5.510 (GENE3D); IPR013210 (PFAM); G3DSA:1.10.510.10 (GENE3D); IPR000719 (PFAM); PTHR27008 (PANTHER); PTHR27008:SF44 (PANTHER); IPR000719 (PROSITE_PROFILES); IPR032675 (SUPERFAMILY); IPR011009 (SUPERFAMILY)	F:GO:0005524; F:GO:0004672; P:GO:0006468	F:ATP binding; F:protein kinase activity; P:protein phosphorylation
[INTERPRO, BLASTED, MAPPED, ANNOTATED]	Ma08_g14380	probable calcium-binding CML18	788	20	3.02935e-86	78.75	1	F:GO:0005509	F:calcium ion binding			IPR002048 (SMART); G3DSA:1.10.238.10 (GENE3D); G3DSA:1.10.238.10 (GENE3D); IPR002048 (PFAM); G3DSA:1.10.238.10 (GENE3D); mobidb-lite (MOBIDB_LITE); PTHR10891:SF698 (PANTHER); PTHR10891 (PANTHER); IPR002048 (PROSITE_PROFILES); IPR002048 (CDD); IPR011992 (SUPERFAMILY)	F:GO:0005509	F:calcium ion binding
[INTERPRO, BLASTED, MAPPED, ANNOTATED]	Ma08_g14360	SAR DEFICIENT 1-like	2614	20	5.66869e-110	75.65	2	F:GO:0005516; P:GO:0006950	F:calmodulin binding; P:response to stress			IPR012416 (PFAM); PTHR31713 (PANTHER); PTHR31713:SF15 (PANTHER)	F:GO:0005516; P:GO:0006950	F:calmodulin binding; P:response to stress
[INTERPRO, BLASTED, MAPPED, ANNOTATED]	Ma08_g14320	digalactosyldiacylglycerol synthase chloroplastic-like	9324	20	2.63285e-85	82	6	C:GO:0005634; F:GO:0003677; F:GO:0003700; P:GO:0006351; P:GO:0006355; F:GO:0046983	C:nucleus; F:DNA binding; F:transcription factor activity, sequence-specific DNA binding; P:transcription, DNA-templated; P:regulation of transcription, DNA-templated; F:protein dimerization activity			G3DSA:3.40.50.2000 (GENE3D); PTHR12526:SF460 (PANTHER); PTHR12526 (PANTHER); SSF53756 (SUPERFAMILY)	no GO terms	no GO terms
[INTERPRO, BLASTED, MAPPED, ANNOTATED]	Ma08_g14370	reverse transcriptase domain-containing	16612	20	0	67.4	3	F:GO:0003676; F:GO:0008270; P:GO:0015074	F:nucleic acid binding; F:zinc ion binding; P:DNA integration			IPR001878 (SMART); IPR000477 (PFAM); IPR001584 (PFAM); G3DSA:3.30.70.270 (GENE3D); G3DSA:3.30.70.270 (GENE3D); IPR036397 (G3DSA:3.30.420.GENE3D); G3DSA:3.10.10.10 (GENE3D); IPR005162 (PFAM); IPR021109 (G3DSA:2.40.70.GENE3D); IPR036875 (G3DSA:4.10.60.GENE3D); mobidb-lite (MOBIDB_LITE); mobidb-lite (MOBIDB_LITE); mobidb-lite (MOBIDB_LITE); PTHR24559:SF247 (PANTHER); PTHR24559 (PANTHER); IPR001878 (…	F:GO:0003676; F:GO:0008270; P:GO:0015074	F:nucleic acid binding; F:zinc ion binding; P:DNA integration
[INTERPRO, BLASTED, MAPPED, ANNOTATED]	Ma08_g14330	Glycosyl family	423	20	1.27468e-48	84.25	2	F:GO:0008375; C:GO:0016021	F:acetylglucosaminyltransferase activity; C:integral component of membrane			IPR003406 (PFAM); PTHR31042 (PANTHER); PTHR31042:SF56 (PANTHER)	F:GO:0008375; C:GO:0016020	F:acetylglucosaminyltransferase activity; C:membrane
[INTERPRO]	Ma08_g14340		37353									no IPS match	no IPS match	no IPS match
[INTERPRO, BLASTED, MAPPED, ANNOTATED]	Ma08_g17290	polymerase histidinol phosphatase	8093	20	7.69764e-98	74.7	3	F:GO:0003824; P:GO:0006259; P:GO:0034645	F:catalytic activity; P:DNA metabolic process; P:cellular macromolecule biosynthetic process			G3DSA:3.20.20.140 (GENE3D); PTHR42924:SF6 (PANTHER); PTHR42924 (PANTHER)	no GO terms	no GO terms
[INTERPRO, BLASTED, MAPPED, ANNOTATED]	Ma08_g17280	pollen-specific C13	2053	20	3.66112e-67	80.5	1	C:GO:0016021	C:integral component of membrane			no IPS match	no IPS match	no IPS match
[INTERPRO, BLASTED, MAPPED]	Ma08_g17300	NDR1 HIN1 13	801	20	1.10554e-176	60.9	2	C:GO:0016020; C:GO:0016021	C:membrane; C:integral component of membrane			IPR004864 (PFAM); IPR013783 (G3DSA:2.60.40.GENE3D); mobidb-lite (MOBIDB_LITE); PTHR31852 (PANTHER); PTHR31852:SF0 (PANTHER)	no GO terms	no GO terms
[INTERPRO]	Ma02_g00090		21240									mobidb-lite (MOBIDB_LITE); mobidb-lite (MOBIDB_LITE); PTHR24412:SF142 (PANTHER); PTHR24412 (PANTHER)	no GO terms	no GO terms
[INTERPRO, BLASTED, MAPPED, ANNOTATED]	Ma02_g00080	bifunctional epoxide hydrolase 2-like	7109	20	5.08208e-59	83.3	2	C:GO:0005777; F:GO:0016787	C:peroxisome; F:hydrolase activity			no IPS match	no IPS match	no IPS match
[INTERPRO, BLASTED, MAPPED, ANNOTATED]	Ma05_g19610	succinate dehydrogenase [ubiquinone] iron-sulfur subunit mitochondrial	806	20	8.38809e-118	74.25	7	P:GO:0006118; F:GO:0016491; F:GO:0009055; C:GO:0005739; C:GO:0016020; P:GO:0006099; F:GO:0051536	P:obsolete electron transport; F:oxidoreductase activity; F:electron carrier activity; C:mitochondrion; C:membrane; P:tricarboxylic acid cycle; F:iron-sulfur cluster binding			IPR025192 (PFAM); IPR009051 (G3DSA:1.10.1060.GENE3D); IPR012675 (G3DSA:3.10.20.GENE3D); IPR004489 (TIGRFAM); PTHR11921 (PANTHER); PTHR11921 (PANTHER); PTHR11921:SF23 (PANTHER); PTHR11921:SF23 (PANTHER); IPR001041 (PROSITE_PROFILES); IPR017896 (PROSITE_PROFILES); IPR009051 (SUPERFAMILY); IPR036010 (SUPERFAMILY)	F:GO:0016491; F:GO:0009055; P:GO:0006099; P:GO:0055114; F:GO:0051536	F:oxidoreductase activity; F:electron carrier activity; P:tricarboxylic acid cycle; P:oxidation-reduction process; F:iron-sulfur cluster binding
[INTERPRO, BLASTED, MAPPED, ANNOTATED]	Ma05_g19170	peptide chain release factor chloroplastic isoform X1	21465	20	1.95854e-55	81.75	12	C:GO:0009570; P:GO:0006449; P:GO:0009772; P:GO:0048255; F:GO:0043565; P:GO:0010190; C:GO:0018444; C:GO:0005840; P:GO:0009658; P:GO:0051083; F:GO:0003730; F:GO:0016149	C:chloroplast stroma; P:regulation of translational termination; P:photosynthetic electron transport in photosystem II; P:mRNA stabilization; F:sequence-specific DNA binding; P:cytochrome b6f complex assembly; C:translation release factor complex; C:ribosome; P:chloroplast organization; P:'de novo' cotranslational protein folding; F:mRNA 3'-UTR binding; F:translation release factor activity, codo…			no IPS match	no IPS match	no IPS match
[INTERPRO, BLASTED, MAPPED, ANNOTATED]	Ma05_g18860	UDP-D-apiose UDP-D-xylose synthase 2	740	20	2.18699e-26	99.85	10	C:GO:0005634; F:GO:0051287; C:GO:0048046; P:GO:0009226; C:GO:0005829; P:GO:0071555; F:GO:0048040; P:GO:0005982; P:GO:0005985; P:GO:0009117	C:nucleus; F:NAD binding; C:apoplast; P:nucleotide-sugar biosynthetic process; C:cytosol; P:cell wall organization; F:UDP-glucuronate decarboxylase activity; P:starch metabolic process; P:sucrose metabolic process; P:nucleotide metabolic process	EC:4.1.1.35	UDP-glucuronate decarboxylase	no IPS match	no IPS match	no IPS match
[INTERPRO, BLASTED, MAPPED, ANNOTATED]	Ma05_g18940	SNF2 domain-containing helicase domain-containing zinc finger -related	2012	20	2.01281e-148	62.6	1	F:GO:0043167	F:ion binding			IPR013083 (G3DSA:3.30.40.GENE3D); G3DSA:3.40.50.300 (GENE3D); PTHR10799 (PANTHER); PTHR10799:SF777 (PANTHER); SSF57850 (SUPERFAMILY); IPR027417 (SUPERFAMILY)	no GO terms	no GO terms
[INTERPRO, BLASTED, MAPPED, ANNOTATED]	Ma05_g18840	PREDICTED: uncharacterized protein At3g49140-like isoform X4	12126	20	1.75649e-30	83.55	3	F:GO:0010181; F:GO:0016491; P:GO:0055114	F:FMN binding; F:oxidoreductase activity; P:oxidation-reduction process			no IPS match	no IPS match	no IPS match
[INTERPRO, BLASTED, MAPPED]	Ma05_g19260	DIS3-like exonuclease 2	752	20	7.26731e-16	73.65	14	P:GO:0090503; P:GO:0090305; C:GO:0000932; P:GO:1990074; F:GO:0000175; F:GO:0003723; C:GO:0005737; F:GO:0004527; F:GO:0046872; F:GO:0004518; P:GO:0000291; P:GO:0034427; P:GO:0010587; F:GO:0016787	P:RNA phosphodiester bond hydrolysis, exonucleolytic; P:nucleic acid phosphodiester bond hydrolysis; C:P-body; P:polyuridylation-dependent mRNA catabolic process; F:3'-5'-exoribonuclease activity; F:RNA binding; C:cytoplasm; F:exonuclease activity; F:metal ion binding; F:nuclease activity; P:nuclear-transcribed mRNA catabolic process, exonucleolytic; P:nuclear-transcribed mRNA catabolic process, …			no IPS match	no IPS match	no IPS match
[INTERPRO, BLASTED, MAPPED]	Ma05_g19580	probable trehalose-phosphate phosphatase 6	2717	20	1.76681e-102	56.25	5	F:GO:0003824; F:GO:0004805; P:GO:0005992; P:GO:0016311; F:GO:0016787	F:catalytic activity; F:trehalose-phosphatase activity; P:trehalose biosynthetic process; P:dephosphorylation; F:hydrolase activity			no IPS match	no IPS match	no IPS match
[INTERPRO, BLASTED]	Ma05_g19080	phosphatidylinositol 4-phosphate 5-kinase 6-like	17658	20	0	74.1						IPR003409 (SMART); G3DSA:2.20.110.10 (GENE3D); IPR003409 (PFAM); mobidb-lite (MOBIDB_LITE); IPR023610 (PANTHER); PTHR23086:SF29 (PANTHER); SSF82185 (SUPERFAMILY)	no GO terms	no GO terms
[INTERPRO, BLASTED, MAPPED, ANNOTATED]	Ma05_g19310	AAA-ATPase At4g25835-like	2155	20	0	85.55	5	F:GO:0016887; F:GO:0005524; P:GO:0034551; C:GO:0005739; C:GO:0005886	F:ATPase activity; F:ATP binding; P:mitochondrial respiratory chain complex III assembly; C:mitochondrion; C:plasma membrane	EC:3.6.1.3; EC:3.6.1.15	Adenosinetriphosphatase; Nucleoside-triphosphate phosphatase	IPR003593 (SMART); IPR003959 (PFAM); IPR025753 (PFAM); G3DSA:3.40.50.300 (GENE3D); mobidb-lite (MOBIDB_LITE); mobidb-lite (MOBIDB_LITE); PTHR23070 (PANTHER); cd00009 (CDD); IPR027417 (SUPERFAMILY)	F:GO:0005524	F:ATP binding
[INTERPRO, BLASTED, MAPPED, ANNOTATED]	Ma05_g19560	probable inactive receptor kinase At2g26730	2008	20	0	71.7	4	F:GO:0005524; C:GO:0016020; F:GO:0004672; P:GO:0006468	F:ATP binding; C:membrane; F:protein kinase activity; P:protein phosphorylation			G3DSA:3.30.200.20 (GENE3D); IPR001245 (PFAM); G3DSA:1.10.510.10 (GENE3D); PTHR27008 (PANTHER); PTHR27008:SF47 (PANTHER); IPR000719 (PROSITE_PROFILES); IPR011009 (SUPERFAMILY)	F:GO:0005524; F:GO:0004672; P:GO:0006468	F:ATP binding; F:protein kinase activity; P:protein phosphorylation
[INTERPRO, BLASTED]	Ma05_g19520	FANTASTIC FOUR 3	588	20	1.08765e-21	70.2						IPR021410 (PFAM); mobidb-lite (MOBIDB_LITE); mobidb-lite (MOBIDB_LITE); PTHR33155 (PANTHER); PTHR33155:SF12 (PANTHER)	no GO terms	no GO terms
[INTERPRO, BLASTED, MAPPED, ANNOTATED]	Ma05_g19020	type III polyketide synthase B	1281	20	0	77.5	4	F:GO:0016747; P:GO:0009058; P:GO:0006886; P:GO:0010584	F:transferase activity, transferring acyl groups other than amino-acyl groups; P:biosynthetic process; P:intracellular protein transport; P:pollen exine formation			IPR016039 (G3DSA:3.40.47.GENE3D); IPR012328 (PFAM); IPR001099 (PFAM); IPR016039 (G3DSA:3.40.47.GENE3D); PTHR11877:SF31 (PANTHER); IPR011141 (PANTHER); IPR002014 (PROSITE_PROFILES); cd00831 (CDD); IPR016039 (SUPERFAMILY); IPR016039 (SUPERFAMILY)	F:GO:0016747; F:GO:0003824; P:GO:0008152; P:GO:0009058; P:GO:0006886	F:transferase activity, transferring acyl groups other than amino-acyl groups; F:catalytic activity; P:metabolic process; P:biosynthetic process; P:intracellular protein transport
[INTERPRO, BLASTED]	Ma05_g18810	probable aldo-keto reductase 2	507	20	1.6479e-70	88.05						IPR036812 (G3DSA:3.20.20.GENE3D); IPR023210 (PFAM); mobidb-lite (MOBIDB_LITE); PTHR43625:SF18 (PANTHER); PTHR43625 (PANTHER); IPR036812 (SUPERFAMILY)	no GO terms	no GO terms
[INTERPRO, BLASTED, MAPPED, ANNOTATED]	Ma05_g18770	polyadenylate-binding 2 isoform X1	2014	20	4.10075e-38	84.5	2	F:GO:0000166; F:GO:0003676	F:nucleotide binding; F:nucleic acid binding			mobidb-lite (MOBIDB_LITE); mobidb-lite (MOBIDB_LITE)	no GO terms	no GO terms
[INTERPRO, BLASTED, MAPPED]	Ma05_g19650	ROOT PRIMORDIUM DEFECTIVE 1	8330	20	0	80.35	1	P:GO:0006979	P:response to oxidative stress			IPR021099 (PFAM); PTHR31476:SF14 (PANTHER); PTHR31476 (PANTHER)	no GO terms	no GO terms
[INTERPRO, BLASTED, ANNOTATED]	Ma05_g19130	auxin response factor 11-like isoform X3	499	20	4.06999e-42	88.8	1	F:GO:0005515	F:protein binding			PTHR31384:SF21 (PANTHER); PTHR31384 (PANTHER); IPR000270 (PROSITE_PROFILES)	F:GO:0005515	F:protein binding
[INTERPRO, BLASTED, ANNOTATED]	Ma05_g19320	beta-1,3-galactosyltransferase pvg3-like	996	20	0	70.4	3	C:GO:0016020; P:GO:0006486; F:GO:0008378	C:membrane; P:protein glycosylation; F:galactosyltransferase activity			IPR002659 (PFAM); PTHR11214:SF110 (PANTHER); IPR002659 (PANTHER)	C:GO:0016020; P:GO:0006486; F:GO:0008378	C:membrane; P:protein glycosylation; F:galactosyltransferase activity
[INTERPRO, NO-BLAST]	Ma05_g19470	---NA---	153									no IPS match	no IPS match	no IPS match
[INTERPRO, BLASTED]	Ma05_g19290	DIS3-like exonuclease 2	837	20	1.82123e-79	58.7						no IPS match	no IPS match	no IPS match
[INTERPRO, BLASTED, MAPPED, ANNOTATED]	Ma05_g18800	probable aldo-keto reductase 2	7087	20	2.36264e-71	92.65	2	F:GO:0016491; P:GO:0055114	F:oxidoreductase activity; P:oxidation-reduction process			IPR023210 (PFAM); IPR036812 (G3DSA:3.20.20.GENE3D); mobidb-lite (MOBIDB_LITE); PTHR43625:SF18 (PANTHER); PTHR43625 (PANTHER); IPR036812 (SUPERFAMILY)	no GO terms	no GO terms
[INTERPRO, BLASTED, ANNOTATED]	Ma05_g19540	pentatricopeptide repeat-containing chloroplastic	5113	20	0	70.8	1	F:GO:0005515	F:protein binding			IPR011990 (G3DSA:1.25.40.GENE3D); IPR011990 (G3DSA:1.25.40.GENE3D); IPR002885 (PFAM); IPR002885 (PFAM); IPR002885 (TIGRFAM); IPR002885 (PFAM); G3DSA:3.30.2320.10 (GENE3D); IPR011990 (G3DSA:1.25.40.GENE3D); PTHR24015:SF878 (PANTHER); PTHR24015 (PANTHER); IPR002885 (PROSITE_PROFILES)	F:GO:0005515	F:protein binding
[INTERPRO, ANNOTATED]	Ma05_g18960		59918				1	C:GO:0071203	C:WASH complex			IPR019393 (PFAM); IPR019393 (PANTHER)	C:GO:0071203	C:WASH complex
[INTERPRO, BLASTED, MAPPED, ANNOTATED]	Ma05_g19490	transcription factor TGA4 isoform X1	6271	20	1.99153e-52	92.35	5	C:GO:0005667; F:GO:0003700; P:GO:0006355; F:GO:0043565; P:GO:0006355	C:transcription factor complex; F:transcription factor activity, sequence-specific DNA binding; P:regulation of transcription, DNA-templated; F:sequence-specific DNA binding; P:regulation of transcription, DNA-templated			no IPS match	no IPS match	no IPS match
[INTERPRO, BLASTED, MAPPED, ANNOTATED]	Ma05_g19120	30S ribosomal chloroplastic-like	881	20	2.58702e-57	91.4	4	F:GO:0003735; P:GO:0042254; C:GO:0005840; P:GO:0006412	F:structural constituent of ribosome; P:ribosome biogenesis; C:ribosome; P:translation			IPR006924 (PFAM); IPR006924 (PANTHER); IPR006924 (PRODOM)	F:GO:0003735; C:GO:0005840; P:GO:0006412	F:structural constituent of ribosome; C:ribosome; P:translation
[INTERPRO, BLASTED, MAPPED, ANNOTATED]	Ma05_g19630	transcription factor MYB39	1233	20	1.05386e-152	60.6	1	F:GO:0003677	F:DNA binding			PTHR10641:SF887 (PANTHER); PTHR10641 (PANTHER)	no GO terms	no GO terms
[INTERPRO, BLASTED, MAPPED, ANNOTATED]	Ma05_g19500	pentatricopeptide repeat-containing At2g22070	4356	20	0	83.35	2	F:GO:0008270; F:GO:0005515	F:zinc ion binding; F:protein binding			IPR011990 (G3DSA:1.25.40.GENE3D); IPR011990 (G3DSA:1.25.40.GENE3D); IPR032867 (PFAM); IPR002885 (PFAM); IPR002885 (PFAM); IPR002885 (TIGRFAM); IPR011990 (G3DSA:1.25.40.GENE3D); PTHR24015:SF43 (PANTHER); PTHR24015 (PANTHER); IPR002885 (PROSITE_PROFILES); IPR011990 (SUPERFAMILY)	F:GO:0008270; F:GO:0005515	F:zinc ion binding; F:protein binding
[INTERPRO, BLASTED, MAPPED, ANNOTATED]	Ma05_g19240	DIS3-like exonuclease 2	4833	20	0	72.9	7	C:GO:0000177; C:GO:0000176; F:GO:0000175; P:GO:0016075; C:GO:0000932; P:GO:0006364; P:GO:0006402	C:cytoplasmic exosome (RNase complex); C:nuclear exosome (RNase complex); F:3'-5'-exoribonuclease activity; P:rRNA catabolic process; C:P-body; P:rRNA processing; P:mRNA catabolic process	EC:3.1.13; EC:3.1.15	Acting on ester bonds; Acting on ester bonds	SM00955 (SMART); PF00773 (PFAM); PTHR23355:SF9 (PANTHER); PTHR23355 (PANTHER); IPR012340 (SUPERFAMILY)	no GO terms	no GO terms
[INTERPRO, BLASTED, MAPPED, ANNOTATED]	Ma05_g19330	hypothetical chloroplast RF68 (chloroplast)	4629	20	1.16485e-13	71.2	5	F:GO:0003723; C:GO:0005681; C:GO:0044444; C:GO:0005732; P:GO:0000398	F:RNA binding; C:spliceosomal complex; C:cytoplasmic part; C:small nucleolar ribonucleoprotein complex; P:mRNA splicing, via spliceosome			G3DSA:2.30.30.100 (GENE3D); PTHR11021 (PANTHER); PTHR11021:SF0 (PANTHER); IPR010920 (SUPERFAMILY)	no GO terms	no GO terms
[INTERPRO, BLASTED, MAPPED, ANNOTATED]	Ma05_g19380	transcription factor bHLH66	3094	20	2.38257e-62	64.35	1	F:GO:0005488	F:binding			mobidb-lite (MOBIDB_LITE); mobidb-lite (MOBIDB_LITE)	no GO terms	no GO terms
[INTERPRO, BLASTED]	Ma05_g18730	pollen-specific C13-like	123	20	1.83706e-11	77.9						no IPS match	no IPS match	no IPS match
[INTERPRO, BLASTED, MAPPED, ANNOTATED]	Ma05_g18910	peroxiredoxin-2E- chloroplastic	961	20	5.50685e-155	86.05	3	F:GO:0016491; P:GO:0045454; P:GO:0055114	F:oxidoreductase activity; P:cell redox homeostasis; P:oxidation-reduction process			IPR013740 (PFAM); G3DSA:3.40.30.10 (GENE3D); PTHR10430 (PANTHER); PTHR10430:SF29 (PANTHER); IPR013766 (PROSITE_PROFILES); cd03013 (CDD); IPR036249 (SUPERFAMILY)	F:GO:0016491; P:GO:0045454	F:oxidoreductase activity; P:cell redox homeostasis
[INTERPRO, NO-BLAST]	Ma05_g19460	---NA---	361									no IPS match	no IPS match	no IPS match
[INTERPRO, BLASTED, ANNOTATED]	Ma05_g18720	DUF4219 domain-containing UBN2 domain-containing	10418	20	2.33064e-50	65.9	2	P:GO:0006869; F:GO:0008289	P:lipid transport; F:lipid binding			IPR000528 (PRINTS); IPR016140 (SMART); G3DSA:1.10.110.10 (GENE3D); IPR016140 (PFAM); PTHR33044 (PANTHER); PTHR33044:SF27 (PANTHER); cd00010 (CDD); IPR036312 (SUPERFAMILY)	P:GO:0006869; F:GO:0008289	P:lipid transport; F:lipid binding
[INTERPRO, BLASTED, MAPPED, ANNOTATED]	Ma05_g18750	copper-transporting ATPase chloroplastic-like isoform X1	2908	20	1.50998e-54	79.45	6	C:GO:0005887; F:GO:0019829; F:GO:0046872; P:GO:0098655; C:GO:0005783; P:GO:0030001	C:integral component of plasma membrane; F:cation-transporting ATPase activity; F:metal ion binding; P:cation transmembrane transport; C:endoplasmic reticulum; P:metal ion transport	EC:3.6.1.3; EC:3.6.1.15	Adenosinetriphosphatase; Nucleoside-triphosphate phosphatase	mobidb-lite (MOBIDB_LITE)	no GO terms	no GO terms
[INTERPRO, BLASTED, MAPPED, ANNOTATED]	Ma05_g19400	temperature-induced lipocalin	1852	20	3.51834e-67	90.2	12	P:GO:0009408; P:GO:0042538; C:GO:0009506; C:GO:0005739; C:GO:0005783; C:GO:0005794; C:GO:0005774; P:GO:0006810; P:GO:0009416; P:GO:0009735; C:GO:0005886; F:GO:0005215	P:response to heat; P:hyperosmotic salinity response; C:plasmodesma; C:mitochondrion; C:endoplasmic reticulum; C:Golgi apparatus; C:vacuolar membrane; P:transport; P:response to light stimulus; P:response to cytokinin; C:plasma membrane; F:transporter activity			IPR000566 (PFAM); IPR022271 (PIRSF); IPR012674 (G3DSA:2.40.128.GENE3D); PTHR10612:SF32 (PANTHER); PTHR10612 (PANTHER); IPR012674 (SUPERFAMILY)	no GO terms	no GO terms
[INTERPRO, BLASTED, MAPPED, ANNOTATED]	Ma05_g19140	wall-associated receptor kinase-like 16	1207	20	0	72.6	4	P:GO:0007166; F:GO:0004674; C:GO:0005886; F:GO:0030247	P:cell surface receptor signaling pathway; F:protein serine/threonine kinase activity; C:plasma membrane; F:polysaccharide binding	EC:2.7.11	Transferring phosphorus-containing groups	IPR025287 (PFAM); PTHR33491 (PANTHER)	F:GO:0030247	F:polysaccharide binding
[INTERPRO, ANNOTATED]	Ma05_g19090		41673				1	F:GO:0003824	F:catalytic activity			IPR013785 (G3DSA:3.20.20.GENE3D); mobidb-lite (MOBIDB_LITE); PTHR43681 (PANTHER); IPR036206 (SUPERFAMILY)	F:GO:0003824	F:catalytic activity
[INTERPRO, BLASTED, ANNOTATED]	Ma05_g18700	HGH1 homolog	7780	20	1.842e-48	82.4	1	F:GO:0005488	F:binding			IPR011989 (G3DSA:1.25.10.GENE3D); IPR016024 (SUPERFAMILY)	F:GO:0005488	F:binding
[INTERPRO, BLASTED, MAPPED, ANNOTATED]	Ma05_g19450	E3 ubiquitin- ligase RLIM-like	5147	20	2.58532e-161	87.25	4	F:GO:0008270; F:GO:0061630; P:GO:0043161; P:GO:0016567	F:zinc ion binding; F:ubiquitin protein ligase activity; P:proteasome-mediated ubiquitin-dependent protein catabolic process; P:protein ubiquitination			mobidb-lite (MOBIDB_LITE); mobidb-lite (MOBIDB_LITE)	no GO terms	no GO terms
[INTERPRO, BLASTED, ANNOTATED]	Ma05_g18690	cullin-3A-like isoform X1	8559	20	0	92.2	2	F:GO:0031625; P:GO:0006511	F:ubiquitin protein ligase binding; P:ubiquitin-dependent protein catabolic process			IPR019559 (SMART); IPR016158 (SMART); IPR036388 (G3DSA:1.10.10.GENE3D); IPR019559 (PFAM); G3DSA:4.10.1030.10 (GENE3D); IPR036388 (G3DSA:1.10.10.GENE3D); G3DSA:1.20.1310.10 (GENE3D); IPR001373 (PFAM); G3DSA:1.20.1310.10 (GENE3D); G3DSA:1.20.1310.10 (GENE3D); G3DSA:1.20.1310.10 (GENE3D); PTHR11932 (PANTHER); PTHR11932:SF74 (PANTHER); IPR016158 (PROSITE_PROFILES); IPR016159 (SUPERFAMILY); IPR036317 …	F:GO:0031625; P:GO:0006511	F:ubiquitin protein ligase binding; P:ubiquitin-dependent protein catabolic process
[INTERPRO, BLASTED, ANNOTATED]	Ma05_g19340	VIN3 2	6474	20	0	73.35	1	F:GO:0005515	F:protein binding			IPR013783 (G3DSA:2.60.40.GENE3D); mobidb-lite (MOBIDB_LITE); mobidb-lite (MOBIDB_LITE); PTHR21736:SF13 (PANTHER); PTHR21736 (PANTHER); IPR003961 (PROSITE_PROFILES); IPR036116 (SUPERFAMILY)	F:GO:0005515	F:protein binding
[INTERPRO, BLASTED, MAPPED, ANNOTATED]	Ma05_g19210	reverse transcriptase	22486	20	0	68.9	3	F:GO:0003676; P:GO:0043170; P:GO:0044238	F:nucleic acid binding; P:macromolecule metabolic process; P:primary metabolic process			IPR036397 (G3DSA:3.30.420.GENE3D); PTHR24559 (PANTHER)	F:GO:0003676	F:nucleic acid binding
[INTERPRO, BLASTED, MAPPED, ANNOTATED]	Ma05_g19040	reverse transcriptase	8255	20	0	74.05	2	F:GO:0003676; P:GO:0015074	F:nucleic acid binding; P:DNA integration			IPR000953 (SMART); IPR036397 (G3DSA:3.30.420.GENE3D); G3DSA:2.40.50.40 (GENE3D); IPR001584 (PFAM); IPR023780 (PFAM); PTHR44369 (PANTHER); IPR000953 (PROSITE_PROFILES); IPR001584 (PROSITE_PROFILES); IPR000953 (CDD); IPR016197 (SUPERFAMILY); IPR012337 (SUPERFAMILY)	F:GO:0003676; P:GO:0015074	F:nucleic acid binding; P:DNA integration
[INTERPRO, BLASTED, MAPPED, ANNOTATED]	Ma05_g19660	probable pectin methyltransferase QUA2	9283	20	7.36253e-130	76.1	3	C:GO:0016021; F:GO:0008168; P:GO:0032259	C:integral component of membrane; F:methyltransferase activity; P:methylation			IPR004159 (PFAM); PTHR10108:SF899 (PANTHER); PTHR10108 (PANTHER)	F:GO:0008168	F:methyltransferase activity
[INTERPRO, BLASTED, MAPPED, ANNOTATED]	Ma05_g19640	probable phosphatase 2C 41	4158	20	1.26939e-89	85.25	2	F:GO:0004722; P:GO:0006470	F:protein serine/threonine phosphatase activity; P:protein dephosphorylation	EC:3.1.3.16; EC:3.1.3.41	Protein-serine/threonine phosphatase; 4-nitrophenylphosphatase	no IPS match	no IPS match	no IPS match
[INTERPRO, BLASTED, MAPPED, ANNOTATED]	Ma05_g18830	probable aldo-keto reductase 2	643	20	8.04301e-77	94.95	2	F:GO:0016491; P:GO:0055114	F:oxidoreductase activity; P:oxidation-reduction process			IPR023210 (PFAM); IPR036812 (G3DSA:3.20.20.GENE3D); PTHR43625 (PANTHER); PTHR43625:SF18 (PANTHER); IPR036812 (SUPERFAMILY)	no GO terms	no GO terms
[INTERPRO, BLASTED, MAPPED, ANNOTATED]	Ma05_g19070	phytosulfokine receptor 1-like	1251	20	9.3738e-136	66.35	1	F:GO:0005515	F:protein binding			IPR003591 (SMART); IPR013210 (PFAM); IPR001611 (PFAM); IPR032675 (G3DSA:3.80.10.GENE3D); PTHR43932 (PANTHER); IPR032675 (SUPERFAMILY)	F:GO:0005515	F:protein binding
[INTERPRO, BLASTED, MAPPED, ANNOTATED]	Ma05_g18920	heat stress transcription factor A-3-like	6415	20	0	62.5	4	C:GO:0005634; F:GO:0003700; P:GO:0006355; F:GO:0043565	C:nucleus; F:transcription factor activity, sequence-specific DNA binding; P:regulation of transcription, DNA-templated; F:sequence-specific DNA binding			IPR027725 (PANTHER); PTHR10015:SF164 (PANTHER)	no GO terms	no GO terms
[INTERPRO, BLASTED, MAPPED, ANNOTATED]	Ma05_g19230	DIS3-like exonuclease 2	735	20	1.79308e-74	60.7	1	P:GO:0016070	P:RNA metabolic process			no IPS match	no IPS match	no IPS match
[INTERPRO, BLASTED, ANNOTATED]	Ma05_g19620	spinster homolog 3 isoform X1	3071	20	1.81969e-172	84.3	2	P:GO:0055085; C:GO:0016021	P:transmembrane transport; C:integral component of membrane			G3DSA:1.20.1250.20 (GENE3D); IPR011701 (PFAM); PTHR23505 (PANTHER); PTHR23505:SF23 (PANTHER); IPR020846 (PROSITE_PROFILES); IPR020846 (CDD); IPR036259 (SUPERFAMILY)	P:GO:0055085; C:GO:0016021	P:transmembrane transport; C:integral component of membrane
[INTERPRO, BLASTED]	Ma05_g19670	EPIDERMAL PATTERNING FACTOR 1	407	20	1.55011e-47	68.65						PF17181 (PFAM); PTHR33109 (PANTHER); PTHR33109:SF3 (PANTHER)	no GO terms	no GO terms
[INTERPRO, BLASTED, MAPPED, ANNOTATED]	Ma05_g19050	Retrovirus-related Pol poly from transposon TNT 1-94	8195	20	0	75.5	7	F:GO:0003676; F:GO:0008270; P:GO:0006811; C:GO:0016021; P:GO:0015074; P:GO:0035235; F:GO:0004970	F:nucleic acid binding; F:zinc ion binding; P:ion transport; C:integral component of membrane; P:DNA integration; P:ionotropic glutamate receptor signaling pathway; F:ionotropic glutamate receptor activity			PTHR44381:SF1 (PANTHER); PTHR44381 (PANTHER)	no GO terms	no GO terms
[INTERPRO, BLASTED, ANNOTATED]	Ma05_g19150	wall-associated receptor kinase-like 16	1386	20	0	82.4	3	F:GO:0005524; F:GO:0004672; P:GO:0006468	F:ATP binding; F:protein kinase activity; P:protein phosphorylation			IPR000719 (SMART); G3DSA:1.10.510.10 (GENE3D); PIRSF000654 (PIRSF); G3DSA:3.30.200.20 (GENE3D); IPR000719 (PFAM); PTHR27005 (PANTHER); PTHR27005:SF63 (PANTHER); IPR000719 (PROSITE_PROFILES); cd14066 (CDD); IPR011009 (SUPERFAMILY)	F:GO:0005524; F:GO:0004672; P:GO:0006468	F:ATP binding; F:protein kinase activity; P:protein phosphorylation
[INTERPRO, BLASTED, ANNOTATED]	Ma05_g19600	PLAT domain-containing 3-like	967	20	1.83144e-121	80.5	1	F:GO:0005515	F:protein binding			IPR001024 (PFAM); IPR036392 (G3DSA:2.60.60.GENE3D); mobidb-lite (MOBIDB_LITE); PTHR31718 (PANTHER); PTHR31718:SF0 (PANTHER); IPR001024 (PROSITE_PROFILES); cd01754 (CDD); IPR036392 (SUPERFAMILY)	F:GO:0005515	F:protein binding
[INTERPRO, BLASTED, MAPPED, ANNOTATED]	Ma05_g18870	UDP-D-apiose UDP-D-xylose synthase 2-like	1072	20	8.9279e-66	67.45	2	F:GO:0050662; F:GO:0003824	F:coenzyme binding; F:catalytic activity			IPR001509 (PFAM); G3DSA:3.90.25.10 (GENE3D)	F:GO:0050662; F:GO:0003824	F:coenzyme binding; F:catalytic activity
[INTERPRO, BLASTED, ANNOTATED]	Ma05_g19160	BTB POZ domain and ankyrin repeat-containing NPR5-like	2122	20	0	85.8	1	F:GO:0005515	F:protein binding			IPR002110 (SMART); IPR036770 (G3DSA:1.25.40.GENE3D); IPR020683 (PFAM); IPR024228 (PFAM); PTHR24413:SF116 (PANTHER); PTHR24413 (PANTHER); IPR002110 (PROSITE_PROFILES); IPR020683 (PROSITE_PROFILES); IPR020683 (CDD); IPR036770 (SUPERFAMILY)	F:GO:0005515	F:protein binding
[INTERPRO, BLASTED, MAPPED, ANNOTATED]	Ma05_g19420	callose synthase 5	24398	20	2.47557e-145	88.2	6	F:GO:0003843; P:GO:0006075; C:GO:0016021; C:GO:0000148; P:GO:0005982; P:GO:0005985	F:1,3-beta-D-glucan synthase activity; P:(1->3)-beta-D-glucan biosynthetic process; C:integral component of membrane; C:1,3-beta-D-glucan synthase complex; P:starch metabolic process; P:sucrose metabolic process	EC:2.4.1.34	1,3-beta-glucan synthase	IPR003440 (PFAM); PTHR12741:SF29 (PANTHER); PTHR12741 (PANTHER)	F:GO:0003843; P:GO:0006075; C:GO:0016020; C:GO:0000148	F:1,3-beta-D-glucan synthase activity; P:(1->3)-beta-D-glucan biosynthetic process; C:membrane; C:1,3-beta-D-glucan synthase complex
[INTERPRO, BLASTED, MAPPED, ANNOTATED]	Ma05_g19220	DIS3-like exonuclease 2	2379	20	0	77.85	10	C:GO:0000177; C:GO:0000176; P:GO:0090305; F:GO:0000175; P:GO:0000291; P:GO:0016075; P:GO:0051252; C:GO:0000932; P:GO:0006364; F:GO:0005488	C:cytoplasmic exosome (RNase complex); C:nuclear exosome (RNase complex); P:nucleic acid phosphodiester bond hydrolysis; F:3'-5'-exoribonuclease activity; P:nuclear-transcribed mRNA catabolic process, exonucleolytic; P:rRNA catabolic process; P:regulation of RNA metabolic process; C:P-body; P:rRNA processing; F:binding	EC:3.1.13; EC:3.1.15	Acting on ester bonds; Acting on ester bonds	SM00955 (SMART); PF00773 (PFAM); PTHR23355 (PANTHER); PTHR23355:SF9 (PANTHER); IPR012340 (SUPERFAMILY)	no GO terms	no GO terms
[INTERPRO, BLASTED, ANNOTATED]	Ma05_g18990	PREDICTED: uncharacterized protein LOC103985295	2697	20	0	86.5	4	F:GO:0003676; F:GO:0004523; P:GO:0051252; P:GO:0015074	F:nucleic acid binding; F:RNA-DNA hybrid ribonuclease activity; P:regulation of RNA metabolic process; P:DNA integration			IPR036397 (G3DSA:3.30.420.GENE3D); IPR036397 (G3DSA:3.30.420.GENE3D); PF13456 (PFAM); G3DSA:3.30.70.270 (GENE3D); IPR000477 (PFAM); G3DSA:3.10.10.10 (GENE3D); IPR001584 (PFAM); G3DSA:3.30.70.270 (GENE3D); PTHR24559 (PANTHER); IPR002156 (PROSITE_PROFILES); IPR001584 (PROSITE_PROFILES); cd01647 (CDD); cd09279 (CDD); SSF56672 (SUPERFAMILY); IPR012337 (SUPERFAMILY); IPR012337 (SUPERFAMILY)	F:GO:0003676; F:GO:0004523; P:GO:0015074	F:nucleic acid binding; F:RNA-DNA hybrid ribonuclease activity; P:DNA integration
[INTERPRO, BLASTED, MAPPED, ANNOTATED]	Ma05_g18710	myb-related 306-like	1654	20	2.28559e-98	64.65	1	F:GO:0003677	F:DNA binding			IPR001005 (PFAM); G3DSA:1.10.10.60 (GENE3D); mobidb-lite (MOBIDB_LITE); mobidb-lite (MOBIDB_LITE); PTHR10641:SF682 (PANTHER); PTHR10641 (PANTHER); IPR017930 (PROSITE_PROFILES); IPR001005 (CDD); IPR009057 (SUPERFAMILY)	F:GO:0003677	F:DNA binding
[INTERPRO, BLASTED, MAPPED, ANNOTATED]	Ma05_g19440	probable E3 ubiquitin- ligase RHY1A	1053	20	1.09525e-86	81.6	5	F:GO:0008270; F:GO:0061630; P:GO:0043161; P:GO:0000209; P:GO:0042787	F:zinc ion binding; F:ubiquitin protein ligase activity; P:proteasome-mediated ubiquitin-dependent protein catabolic process; P:protein polyubiquitination; P:protein ubiquitination involved in ubiquitin-dependent protein catabolic process			IPR001841 (SMART); IPR013083 (G3DSA:3.30.40.GENE3D); IPR001841 (PFAM); PTHR14155:SF215 (PANTHER); PTHR14155 (PANTHER); IPR001841 (PROSITE_PROFILES); cd16454 (CDD); SSF57850 (SUPERFAMILY)	no GO terms	no GO terms
[INTERPRO, BLASTED, MAPPED]	Ma05_g18880	UDP-D-apiose UDP-D-xylose synthase 2	229	20	2.1008e-06	81.55	2	F:GO:0050662; F:GO:0003824	F:coenzyme binding; F:catalytic activity			no IPS match	no IPS match	no IPS match
[INTERPRO, BLASTED, MAPPED, ANNOTATED]	Ma05_g19530	MICOS complex subunit MIC60 isoform X1	13010	20	2.0765e-127	79.5	5	F:GO:0005515; P:GO:0097035; C:GO:0098800; C:GO:0016021; F:GO:1901612	F:protein binding; P:regulation of membrane lipid distribution; C:inner mitochondrial membrane protein complex; C:integral component of membrane; F:cardiolipin binding			no IPS match	no IPS match	no IPS match
[INTERPRO, BLASTED, MAPPED, ANNOTATED]	Ma05_g19550	type I inositol polyphosphate 5-phosphatase 5-like	2393	20	0	65.6	2	F:GO:0003824; P:GO:0008152	F:catalytic activity; P:metabolic process			IPR036691 (G3DSA:3.60.10.GENE3D); PTHR11200 (PANTHER); PTHR11200:SF106 (PANTHER); IPR036691 (SUPERFAMILY)	no GO terms	no GO terms
[INTERPRO, BLASTED, MAPPED, ANNOTATED]	Ma05_g19250	DIS3-like exonuclease 2	733	20	3.72934e-114	73.7	7	C:GO:0043229; P:GO:0016072; F:GO:0004527; P:GO:0034661; C:GO:0044444; P:GO:0006402; C:GO:0000178	C:intracellular organelle; P:rRNA metabolic process; F:exonuclease activity; P:ncRNA catabolic process; C:cytoplasmic part; P:mRNA catabolic process; C:exosome (RNase complex)			SM00955 (SMART); PF00773 (PFAM); PTHR23355:SF9 (PANTHER); PTHR23355 (PANTHER); IPR012340 (SUPERFAMILY)	no GO terms	no GO terms
[INTERPRO, BLASTED, MAPPED, ANNOTATED]	Ma05_g18680	Retrovirus-related Pol poly from transposon TNT 1-	35179	20	1.19408e-162	74.8	4	P:GO:0044260; F:GO:0046872; C:GO:0016020; P:GO:0044238	P:cellular macromolecule metabolic process; F:metal ion binding; C:membrane; P:primary metabolic process			PTHR11439 (PANTHER); PTHR11439:SF204 (PANTHER)	no GO terms	no GO terms
[INTERPRO, BLASTED, MAPPED, ANNOTATED]	Ma05_g19000	NEP1-interacting 1	1217	20	5.99947e-61	54.1	2	F:GO:0008270; C:GO:0016021	F:zinc ion binding; C:integral component of membrane			PTHR14155:SF271 (PANTHER); PTHR14155 (PANTHER)	no GO terms	no GO terms
[INTERPRO, BLASTED, MAPPED, ANNOTATED]	Ma05_g19480	gamma-glutamyltranspeptidase 1-like	8501	20	1.13165e-93	84.3	7	P:GO:0006691; F:GO:0036374; C:GO:0016021; P:GO:0006751; P:GO:0019530; P:GO:0006693; F:GO:0003840	P:leukotriene metabolic process; F:glutathione hydrolase activity; C:integral component of membrane; P:glutathione catabolic process; P:taurine metabolic process; P:prostaglandin metabolic process; F:gamma-glutamyltransferase activity	EC:2.3.2.2	Gamma-glutamyltransferase	IPR000101 (PRINTS); IPR000101 (PFAM); IPR000101 (PANTHER); PTHR11686:SF34 (PANTHER); IPR029055 (SUPERFAMILY)	F:GO:0036374; P:GO:0006751	F:glutathione hydrolase activity; P:glutathione catabolic process
[INTERPRO, BLASTED, MAPPED, ANNOTATED]	Ma05_g18850	UDP-D-apiose UDP-D-xylose synthase 2	105	20	1.09823e-13	93.2	2	F:GO:0050662; F:GO:0003824	F:coenzyme binding; F:catalytic activity			G3DSA:3.40.50.720 (GENE3D); IPR036291 (SUPERFAMILY)	no GO terms	no GO terms
[INTERPRO, BLASTED]	Ma05_g19510	Membrane-anchored ubiquitin-fold 3	4407	20	2.60559e-27	92.85						G3DSA:3.10.20.90 (GENE3D); PF13881 (PFAM); PTHR13169 (PANTHER); PTHR13169:SF6 (PANTHER); IPR029071 (SUPERFAMILY)	no GO terms	no GO terms
[INTERPRO, ANNOTATED]	Ma05_g19360		52779				1	F:GO:0003676	F:nucleic acid binding			IPR005162 (PFAM); G3DSA:2.40.50.40 (GENE3D); IPR023780 (PFAM); IPR036397 (G3DSA:3.30.420.GENE3D); G3DSA:3.10.10.10 (GENE3D); IPR021109 (G3DSA:2.40.70.GENE3D); PF08284 (PFAM); G3DSA:3.30.70.270 (GENE3D); mobidb-lite (MOBIDB_LITE); PTHR24559 (PANTHER); cd00303 (CDD); cd09274 (CDD); IPR012337 (SUPERFAMILY); SSF56672 (SUPERFAMILY); IPR016197 (SUPERFAMILY)	F:GO:0003676	F:nucleic acid binding
[INTERPRO, BLASTED, MAPPED, ANNOTATED]	Ma05_g18790	meiotically up-regulated gene 185	4892	20	3.82988e-47	82.35	2	P:GO:0010508; C:GO:0009507	P:positive regulation of autophagy; C:chloroplast			IPR036869 (G3DSA:1.10.287.GENE3D); IPR036869 (SUPERFAMILY)	no GO terms	no GO terms
[INTERPRO, BLASTED, MAPPED]	Ma05_g18890	Retrovirus-related Pol poly from transposon	22827	20	7.81943e-97	53	5	F:GO:0003676; C:GO:0005634; F:GO:0004190; P:GO:0006508; P:GO:0015074	F:nucleic acid binding; C:nucleus; F:aspartic-type endopeptidase activity; P:proteolysis; P:DNA integration			G3DSA:3.10.10.10 (GENE3D); PTHR24559:SF247 (PANTHER); PTHR24559 (PANTHER); SSF56672 (SUPERFAMILY)	no GO terms	no GO terms
[INTERPRO, BLASTED, MAPPED, ANNOTATED]	Ma05_g18980	glutathione S-transferase	1081	20	9.13786e-115	81.4	4	P:GO:0006803; C:GO:0005737; P:GO:0006749; F:GO:0004364	P:obsolete glutathione conjugation reaction; C:cytoplasm; P:glutathione metabolic process; F:glutathione transferase activity	EC:2.5.1.18	Glutathione transferase	IPR004046 (PFAM); G3DSA:1.20.1050.10 (GENE3D); PTHR43900 (PANTHER); IPR010987 (PROSITE_PROFILES); IPR034347 (CDD); IPR036282 (SUPERFAMILY)	no GO terms	no GO terms
[INTERPRO, BLASTED]	Ma05_g19390	probable replication factor C subunit 1	13490	20	5.02498e-147	73.3						mobidb-lite (MOBIDB_LITE)	no GO terms	no GO terms
[INTERPRO, BLASTED, MAPPED, ANNOTATED]	Ma05_g19410	zinc CCHC-type	8972	20	0	65.55	5	F:GO:0003676; P:GO:0019538; F:GO:0008270; F:GO:0003824; P:GO:0015074	F:nucleic acid binding; P:protein metabolic process; F:zinc ion binding; F:catalytic activity; P:DNA integration			mobidb-lite (MOBIDB_LITE)	no GO terms	no GO terms
[INTERPRO, BLASTED, MAPPED, ANNOTATED]	Ma05_g18740	pentatricopeptide repeat-containing chloroplastic-like	1856	20	0	65.25	1	F:GO:0005515	F:protein binding			IPR002885 (PFAM); IPR011990 (G3DSA:1.25.40.GENE3D); G3DSA:3.30.2320.10 (GENE3D); IPR002885 (TIGRFAM); IPR011990 (G3DSA:1.25.40.GENE3D); IPR002885 (PFAM); IPR011990 (G3DSA:1.25.40.GENE3D); PTHR24015 (PANTHER); PTHR24015:SF678 (PANTHER); IPR002885 (PROSITE_PROFILES)	F:GO:0005515	F:protein binding
[INTERPRO, BLASTED, MAPPED, ANNOTATED]	Ma05_g19350	aspartyl protease family At5g10770	1786	20	0	75.05	2	F:GO:0004190; P:GO:0006508	F:aspartic-type endopeptidase activity; P:proteolysis			IPR032799 (PFAM); IPR021109 (G3DSA:2.40.70.GENE3D); IPR021109 (G3DSA:2.40.70.GENE3D); IPR032861 (PFAM); PTHR13683:SF263 (PANTHER); IPR001461 (PANTHER); IPR033121 (PROSITE_PROFILES); IPR033873 (CDD); IPR021109 (SUPERFAMILY)	F:GO:0004190; P:GO:0006508	F:aspartic-type endopeptidase activity; P:proteolysis
[INTERPRO, BLASTED]	Ma05_g19010	L10-interacting MYB domain-containing -like	2336	20	4.18732e-170	63.6						mobidb-lite (MOBIDB_LITE)	no GO terms	no GO terms
[INTERPRO]	Ma05_g19430		14743									no IPS match	no IPS match	no IPS match
[INTERPRO, BLASTED, MAPPED, ANNOTATED]	Ma05_g18760	calmodulin-binding transcription activator 2	13102	20	2.9458e-44	55.8	2	C:GO:0005634; F:GO:0003677	C:nucleus; F:DNA binding			IPR005559 (SMART); IPR005559 (PFAM); PTHR23335:SF12 (PANTHER); PTHR23335 (PANTHER); IPR005559 (PROSITE_PROFILES)	C:GO:0005634; F:GO:0003677	C:nucleus; F:DNA binding
[INTERPRO, BLASTED, MAPPED]	Ma05_g19570	transposon Ty3-I Gag-Pol poly isoform X1	12562	20	1.16836e-88	61.2	4	F:GO:0003676; C:GO:0005634; F:GO:0008270; P:GO:0015074	F:nucleic acid binding; C:nucleus; F:zinc ion binding; P:DNA integration			G3DSA:3.10.10.10 (GENE3D); SSF56672 (SUPERFAMILY)	no GO terms	no GO terms
[INTERPRO, BLASTED, MAPPED, ANNOTATED]	Ma05_g19060	phytosulfokine receptor 1-like	1188	20	0	63.25	1	F:GO:0005515	F:protein binding			IPR003591 (SMART); IPR001611 (PFAM); IPR001611 (PFAM); IPR032675 (G3DSA:3.80.10.GENE3D); IPR032675 (G3DSA:3.80.10.GENE3D); IPR013210 (PFAM); PTHR43932:SF6 (PANTHER); PTHR43932 (PANTHER); IPR001611 (PROSITE_PROFILES); IPR032675 (SUPERFAMILY)	F:GO:0005515	F:protein binding
[INTERPRO, BLASTED, MAPPED, ANNOTATED]	Ma05_g19370	probable WRKY transcription factor 40	1060	20	8.93169e-136	93.1	5	C:GO:0005667; F:GO:0003700; P:GO:0006355; F:GO:0043565; P:GO:0006355	C:transcription factor complex; F:transcription factor activity, sequence-specific DNA binding; P:regulation of transcription, DNA-templated; F:sequence-specific DNA binding; P:regulation of transcription, DNA-templated			mobidb-lite (MOBIDB_LITE)	no GO terms	no GO terms
[INTERPRO, BLASTED]	Ma05_g19270	DIS3-like exonuclease 2	1832	20	0	75.7						PF00773 (PFAM); PTHR23355 (PANTHER); PTHR23355:SF9 (PANTHER); IPR012340 (SUPERFAMILY)	no GO terms	no GO terms
[INTERPRO, BLASTED]	Ma05_g19100	probable ADP-ribosylation factor GTPase-activating AGD11 isoform X1	10298	20	4.29497e-95	74.5						no IPS match	no IPS match	no IPS match
[INTERPRO, BLASTED]	Ma05_g19680	EXORDIUM-like 2	974	20	6.11414e-157	75.9						IPR006766 (PFAM); PTHR31279:SF19 (PANTHER); IPR006766 (PANTHER)	no GO terms	no GO terms
[INTERPRO, BLASTED]	Ma05_g19030	bZIP transcription factor 27-like	1220	20	4.33869e-105	58.5						G3DSA:1.20.5.170 (GENE3D); mobidb-lite (MOBIDB_LITE); PTHR22952:SF211 (PANTHER); PTHR22952 (PANTHER); SSF57959 (SUPERFAMILY)	no GO terms	no GO terms
[INTERPRO, BLASTED]	Ma05_g18970	multiple organellar RNA editing factor chloroplastic mitochondrial-like	4228	20	3.7582e-55	78.6						mobidb-lite (MOBIDB_LITE)	no GO terms	no GO terms
[INTERPRO, BLASTED]	Ma05_g18950	PREDICTED: uncharacterized protein LOC103974516	510	14	1.2213e-54	76.14						mobidb-lite (MOBIDB_LITE)	no GO terms	no GO terms
[INTERPRO, BLASTED]	Ma05_g18930	helicase-like transcription factor CHR28 isoform X1	2741	20	3.01132e-51	93						PTHR10799:SF777 (PANTHER); PTHR10799 (PANTHER)	no GO terms	no GO terms
[INTERPRO, BLASTED]	Ma05_g18820	probable aldo-keto reductase 2	293	20	1.55709e-13	85.15						no IPS match	no IPS match	no IPS match
[INTERPRO, BLASTED, MAPPED]	Ma05_g19590	DNA RNA polymerases superfamily	8717	20	7.98957e-89	61.35	6	F:GO:0003676; C:GO:0005634; F:GO:0008270; C:GO:0016020; C:GO:0016021; P:GO:0015074	F:nucleic acid binding; C:nucleus; F:zinc ion binding; C:membrane; C:integral component of membrane; P:DNA integration			no IPS match	no IPS match	no IPS match
[INTERPRO, BLASTED, MAPPED, ANNOTATED]	Ma05_g18780	somatic embryogenesis receptor kinase 2	12739	20	4.39977e-161	97.2	8	F:GO:0005524; P:GO:0007165; F:GO:0019199; C:GO:0016021; P:GO:0009069; F:GO:0004674; P:GO:0006468; F:GO:0005102	F:ATP binding; P:signal transduction; F:transmembrane receptor protein kinase activity; C:integral component of membrane; P:serine family amino acid metabolic process; F:protein serine/threonine kinase activity; P:protein phosphorylation; F:receptor binding	EC:2.7.11	Transferring phosphorus-containing groups	IPR000719 (SMART); G3DSA:1.10.510.10 (GENE3D); IPR000719 (PFAM); PTHR27001 (PANTHER); IPR031048 (PTHR27001:PANTHER); IPR000719 (PROSITE_PROFILES); IPR011009 (SUPERFAMILY)	F:GO:0005524; P:GO:0007165; F:GO:0004672; P:GO:0006468; F:GO:0005102	F:ATP binding; P:signal transduction; F:protein kinase activity; P:protein phosphorylation; F:receptor binding
[INTERPRO, BLASTED, MAPPED]	Ma05_g18900	glucomannan 4-beta-mannosyltransferase 9-like	4474	20	4.90583e-84	66.65	2	C:GO:0016020; C:GO:0016021	C:membrane; C:integral component of membrane			PTHR32044 (PANTHER); PTHR32044:SF10 (PANTHER)	no GO terms	no GO terms
[INTERPRO, BLASTED, ANNOTATED]	Ma05_g19190	B3 domain-containing Os02g0598200-like isoform X1	5016	20	0	69.15	1	F:GO:0003677	F:DNA binding			IPR015300 (G3DSA:2.40.330.GENE3D); PTHR31391 (PANTHER); PTHR31391:SF19 (PANTHER); IPR003340 (PROSITE_PROFILES); IPR015300 (SUPERFAMILY)	F:GO:0003677	F:DNA binding
[INTERPRO, BLASTED, MAPPED, ANNOTATED]	Ma05_g19110	PREDICTED: uncharacterized protein LOC103705077	7353	20	1.97244e-11	76.2	1	C:GO:0016020	C:membrane			no IPS match	no IPS match	no IPS match
[INTERPRO, BLASTED, MAPPED, ANNOTATED]	Ma05_g19280	DIS3-like exonuclease 2	809	20	6.29211e-59	57.95	1	P:GO:0016070	P:RNA metabolic process			no IPS match	no IPS match	no IPS match
[INTERPRO, BLASTED]	Ma05_g19300	DIS3-like exonuclease 2	1957	20	3.43785e-167	75.25						SM00955 (SMART); PF00773 (PFAM); PTHR23355 (PANTHER); PTHR23355:SF9 (PANTHER); IPR012340 (SUPERFAMILY)	no GO terms	no GO terms
[INTERPRO]	Ma05_g19180		30738									mobidb-lite (MOBIDB_LITE)	no GO terms	no GO terms
[INTERPRO, BLASTED, MAPPED, ANNOTATED]	Ma05_g19200	50S ribosomal chloroplastic	9967	20	1.155e-58	95.95	5	F:GO:0003735; P:GO:0042254; C:GO:0005840; F:GO:0019843; P:GO:0006412	F:structural constituent of ribosome; P:ribosome biogenesis; C:ribosome; F:rRNA binding; P:translation			IPR020040 (PFAM); IPR036789 (G3DSA:3.90.930.GENE3D); IPR000702 (PANTHER); IPR019906 (PTHR11655:PANTHER); IPR036789 (SUPERFAMILY)	F:GO:0003735; C:GO:0005840; F:GO:0019843; P:GO:0006412	F:structural constituent of ribosome; C:ribosome; F:rRNA binding; P:translation
[INTERPRO]	Ma01_g22930		37123									no IPS match	no IPS match	no IPS match
[INTERPRO, BLASTED, MAPPED, ANNOTATED]	Ma01_g22890	Retrovirus-related Pol poly from transposon TNT 1-94	9609	20	4.85222e-85	72	1	F:GO:0046872	F:metal ion binding			no IPS match	no IPS match	no IPS match
[INTERPRO, NO-BLAST]	Ma01_g22960	---NA---	156									mobidb-lite (MOBIDB_LITE)	no GO terms	no GO terms
[INTERPRO]	Ma01_g22900		23649									no IPS match	no IPS match	no IPS match
[INTERPRO, BLASTED, MAPPED]	Ma01_g22870	SNF1-related kinase regulatory subunit gamma-1	7816	20	5.89173e-90	76.25	1	F:GO:0003824	F:catalytic activity			no IPS match	no IPS match	no IPS match
[INTERPRO, BLASTED]	Ma01_g22910	DNA repair RAD52 chloroplastic	3892	20	6.44973e-30	84.85						mobidb-lite (MOBIDB_LITE); mobidb-lite (MOBIDB_LITE); PTHR34050:SF4 (PANTHER); PTHR34050 (PANTHER)	no GO terms	no GO terms
[INTERPRO, BLASTED, MAPPED, ANNOTATED]	Ma01_g22990	reverse transcriptase	10299	20	1.65875e-176	52.8	1	F:GO:0003676	F:nucleic acid binding			IPR005162 (PFAM); IPR023780 (PFAM); G3DSA:3.10.10.10 (GENE3D); IPR036397 (G3DSA:3.30.420.GENE3D); G3DSA:2.40.50.40 (GENE3D); G3DSA:3.30.70.270 (GENE3D); IPR021109 (G3DSA:2.40.70.GENE3D); PF08284 (PFAM); mobidb-lite (MOBIDB_LITE); PTHR24559 (PANTHER); cd00303 (CDD); cd09274 (CDD); IPR012337 (SUPERFAMILY); SSF56672 (SUPERFAMILY); IPR016197 (SUPERFAMILY)	F:GO:0003676	F:nucleic acid binding
[INTERPRO, BLASTED, ANNOTATED]	Ma01_g22920	pentatricopeptide repeat-containing mitochondrial	1877	20	0	77.8	1	F:GO:0005515	F:protein binding			IPR002885 (TIGRFAM); IPR002885 (PFAM); IPR002885 (PFAM); G3DSA:3.30.2320.10 (GENE3D); IPR011990 (G3DSA:1.25.40.GENE3D); mobidb-lite (MOBIDB_LITE); PTHR24015:SF227 (PANTHER); PTHR24015 (PANTHER); IPR002885 (PROSITE_PROFILES)	F:GO:0005515	F:protein binding
[INTERPRO, BLASTED]	Ma01_g22940	PREDICTED: uncharacterized protein At3g27210 isoform X2	4431	20	4.41305e-103	54.4						PTHR34280 (PANTHER); PTHR34280:SF2 (PANTHER)	no GO terms	no GO terms
[INTERPRO, NO-BLAST]	Ma01_g23020	---NA---	1223									no IPS match	no IPS match	no IPS match
[INTERPRO, BLASTED, MAPPED, ANNOTATED]	Ma01_g22950	CBS domain-containing CBSX6	2533	20	0	78.7	5	P:GO:0009926; P:GO:0010252; F:GO:0010329; C:GO:0005783; C:GO:0005886	P:auxin polar transport; P:auxin homeostasis; F:auxin efflux transmembrane transporter activity; C:endoplasmic reticulum; C:plasma membrane			IPR000644 (SMART); G3DSA:3.10.580.10 (GENE3D); IPR000644 (PFAM); PTHR13780:SF46 (PANTHER); PTHR13780 (PANTHER); IPR000644 (PROSITE_PROFILES); SSF54631 (SUPERFAMILY)	no GO terms	no GO terms
[INTERPRO, BLASTED]	Ma01_g22970	PREDICTED: uncharacterized protein LOC104588074 isoform X1	701	20	2.13887e-06	72.7						no IPS match	no IPS match	no IPS match
[INTERPRO, BLASTED, MAPPED, ANNOTATED]	Ma01_g22880	14 kDa zinc-binding	5914	20	6.09914e-23	90.5	5	C:GO:0005777; P:GO:0009150; P:GO:0006790; F:GO:0047627; C:GO:0005886	C:peroxisome; P:purine ribonucleotide metabolic process; P:sulfur compound metabolic process; F:adenylylsulfatase activity; C:plasma membrane	EC:3.6.2.1	Adenylylsulfatase	IPR001310 (PANTHER); PTHR23089:SF35 (PANTHER)	no GO terms	no GO terms
[INTERPRO, BLASTED]	Ma01_g22980	PREDICTED: uncharacterized protein LOC103983860 isoform X3	4850	20	1.46116e-161	65.3						no IPS match	no IPS match	no IPS match
[INTERPRO, BLASTED, MAPPED, ANNOTATED]	Ma01_g23000	cell division cycle cofactor of APC complex-like	1121	20	0	71.15	3	F:GO:0097027; P:GO:1904668; F:GO:0010997	F:ubiquitin-protein transferase activator activity; P:positive regulation of ubiquitin protein ligase activity; F:anaphase-promoting complex binding			IPR001680 (SMART); IPR024977 (PFAM); IPR015943 (G3DSA:2.130.10.GENE3D); IPR001680 (PFAM); IPR015943 (G3DSA:2.130.10.GENE3D); PTHR19918:SF30 (PANTHER); IPR033010 (PANTHER); IPR017986 (PROSITE_PROFILES); IPR001680 (PROSITE_PROFILES); IPR036322 (SUPERFAMILY)	F:GO:0005515; F:GO:0097027; P:GO:1904668; F:GO:0010997	F:protein binding; F:ubiquitin-protein transferase activator activity; P:positive regulation of ubiquitin protein ligase activity; F:anaphase-promoting complex binding
[INTERPRO]	Ma01_g22860		72273									no IPS match	no IPS match	no IPS match

## Sheet: Table S5
Table S5: Raw read coverage statistics for cultivar 'Williams'
Sample	Total # reads	Total # mapped (%)	Mean coverage
20 Gy w-1	6409654	6,299,604 (98.28)	3.35
20 Gy w-2	6430021	6,252,585 (97.24)	3.33
20 Gy w-3	8544898	8303334 (97.17)	4.03
20 Gy w-4	6676402	6,510,329 (97.51)	3.43
20 Gy w-5	6345366	6,255,495 (98.58)	3.35
20 Gy w-6	6159733	6,061,337 (98.40)	3.26
20 Gy w-7	8373761	8,100,995 (96.74)	3.91
20 Gy w-8	6777520	6,667,217 (98.37)	3.57
20 Gy w-9	4227404	3,998,498 (94.59)	1.86
20 Gy w-10	4187878	3,463,625 (82.71)	1.58
40 Gy w-1	9987902	9,153,379 (91.64)	4.83
40 Gy w-2	8715879	8,354,689 (95.86)	3.97
40 Gy w-3	8914227	8,712,029 (97.73)	4.56
40 Gy w-4	8649631	8,432,789 (97.49)	4.45
40 Gy w-5	6676622	6,471,803 (96.93)	3.4
40 Gy w-6	8825414	8,605,184 (97.50)	4.55
40 Gy w-7	8600462	8,341,680 (96.99)	3.99
40 Gy w-8	8813846	8,567,055 (97.20)	4.53
40 Gy w-9 (rep 1)	5986358	5,678,764 (94.86)	2.67
40 Gy w-9 (rep 2)	3475278	3,169,111 (91.19)	1.5
40 Gy w-10	5442865	5,260,585 (96.65)	2.54
Wild type 1	9856405	9,706,145 (98.48)	5.14
Wild type 2	12259609	12,007,282 (97.94)	6.33
Wild type 3	6333299	5,995,174 (94.66)	2.82
Wild type 4	6237500	5,516,315 (88.4)	2.64
Wild type 5	4883642	4,371,151 (89.51)	2.09
Wild type 6	10385751	9,938,616 (95.69)	4.84

## Sheet: Table S6
Table S6:	qPCR primer sequences
Chromosome	Region	Primer name	Sequence	Primer size (nt)
5	Control left CNV border region (CL)	GSMUA_Achr5G21590_F	AACGCGGTGATCTGGAGGAC	20
5	Control left CNV border region (CL)	GSMUA_Achr5G21590_R	GATCCATCCATAGGCATTCGACAG	24
5	Intra CNV region 1 (CNV1)	GSMUA_Achr5G22390_F	CCTTCTCTTACTGCCTCTCCACTGC	25
5	Intra CNV region 1 (CNV1)	GSMUA_Achr5G22390_R	GCCAACGGTGATACTGGTGAGTC	23
5	Intra CNV region 2 (CNV2)	GSMUA_Achr5G23110_F	TCTTCCTTCTCTGGTTGATATCATTGG	27
5	Intra CNV region 2 (CNV2)	GSMUA_Achr5G23110_R	ATCATCTGACAGCAATCCTCTCTTCAG	27
5	Intra CNV region 3 (CNV3)	GSMUA_Achr5G27440_F	ATCTCTGAGTACGGTGGAGGAGGAC	25
5	Intra CNV region 3 (CNV3)	GSMUA_Achr5G27440_R	CGACCTCACGATGTATTCCTGATTC	25
5	Control right CNV border region (CR)	GSMUA_Achr5G28350_F	TCATCATTCATTCGCTTCTTGTGTC	25
5	Control right CNV border region (CR)	GSMUA_Achr5G28350_R	TCTCATGCGAGTCCTCCAGTAGTTC	25
10	Control left CNV border region (CL)	GSMUA_Achr10G03750_F	CTATTGGAATGGTGCTGTTCTGGTG	25
10	Control left CNV border region (CL)	GSMUA_Achr10G03750_R	ATGAGGCTTCATGTCATCAGCAATC	25
10	Intra CNV region (CNV)	GSMUA_Achr10G03840_F	CCATGGATGGTCTTAGTGTCAGATG	25
10	Intra CNV region (CNV)	GSMUA_Achr10G03840_R	AGCATGAGAATTCAGCAGTCACAAC	25
10	Control right CNV border region (CR)	GSMUA_Achr10G04940_F	GACCATGGTGTGTGAGAAGTGTACG	25
10	Control right CNV border region (CR)	GSMUA_Achr10G04940_R	ATCGGACGACGAATACAACATCATC	25
